# Supplementary material for: Global soil profiles indicate depth-dependent soil carbon losses under a warmer climate
Source: Nat Commun. 2022 Sep 20;13:5514. doi: 10.1038/s41467-022-33278-w (PMC9489695; doi:10.1038/s41467-022-33278-w)
Supplement: Supplementary file 4 — Supplementary Data 1 [file 41467_2022_33278_MOESM4_ESM.xlsx]

## Sheet: Published meta data
Category	Magnitude	lnRR_SOC(%)	ci.lb(%%)	ci.ub(%)	n	Journal	Author	Data source
< 1℃	0.5	-2.8295	-5.0534	-0.5861	8	Ecology	Lu et al, 2013	Lu, M., Zhou, X., Yang, Q., Li, H., Luo, Y., Fang, C. et al. (2013). Responses of ecosystem carbon cycle to experimental warming: a meta-analysis. Ecology, 94, 726-738.
2℃	2	-5.1157	-10.6648	0.7781	16	Ecology	Lu et al, 2013	Lu, M., Zhou, X., Yang, Q., Li, H., Luo, Y., Fang, C. et al. (2013). Responses of ecosystem carbon cycle to experimental warming: a meta-analysis. Ecology, 94, 726-738.
4℃	4	1.2092	-0.9609	3.4269	9	Ecology	Lu et al, 2013	Lu, M., Zhou, X., Yang, Q., Li, H., Luo, Y., Fang, C. et al. (2013). Responses of ecosystem carbon cycle to experimental warming: a meta-analysis. Ecology, 94, 726-738.
< 2℃	1.5	4.532	3.6567	5.4015	77	ISME	Cheng et al, 2017	Cheng, L., Zhang, N., Yuan, M., Xiao, J., Qin, Y., Deng, Y. et al. (2017). Warming enhances old organic carbon decomposition through altering functional microbial communities. The ISME Journal, 11, 1825-1835.
> 2℃	2.5	4.3149	1.3278	7.2757	33	ISME	Cheng et al, 2017	Cheng, L., Zhang, N., Yuan, M., Xiao, J., Qin, Y., Deng, Y. et al. (2017). Warming enhances old organic carbon decomposition through altering functional microbial communities. The ISME Journal, 11, 1825-1835.
< 2℃	1.6	2.5421	-5.9134	11.5796	27	Geoderma	Chen et al, 2020	Chen, Y., Feng, J., Yuan, X. & Zhu, B. (2020). Effects of warming on carbon and nitrogen cycling in alpine grassland ecosystems on the Tibetan Plateau: A meta-analysis. #N/A, 370, 114363.
> 2℃	2.6	2.053	-10.2344	15.7454	14	Geoderma	Chen et al, 2020	Chen, Y., Feng, J., Yuan, X. & Zhu, B. (2020). Effects of warming on carbon and nitrogen cycling in alpine grassland ecosystems on the Tibetan Plateau: A meta-analysis. #N/A, 370, 114363.
< 1℃	0.6	3.5285	1.6407	5.3758	18	SBB	Xu et al, 2017	Xu, W. & Yuan, W. (2017). Responses of microbial biomass carbon and nitrogen to experimental warming: A meta-analysis. Soil Biology and Biochemistry, 115, 265-274.
1-2 ℃	1.4	0.3973	-0.5698	1.2649	32	SBB	Xu et al, 2017	Xu, W. & Yuan, W. (2017). Responses of microbial biomass carbon and nitrogen to experimental warming: A meta-analysis. Soil Biology and Biochemistry, 115, 265-274.
> 2℃	2.4	-2.4178	-3.8187	-0.9019	25	SBB	Xu et al, 2017	Xu, W. & Yuan, W. (2017). Responses of microbial biomass carbon and nitrogen to experimental warming: A meta-analysis. Soil Biology and Biochemistry, 115, 265-274.
< 1℃	0.4	-1.5131	-4.0307	1.0856	17	JSS	Yan et al, 2020	Yan, C., Yuan, Z., Shi, X., Lock, T.R. & Kallenbach, R.L. (2020). A global synthesis reveals more response sensitivity of soil carbon flux than pool to warming. J. Soils Sed., 20, 1208-1221.
1-3 ℃	2.1	-2.9569	-4.6661	-1.1641	37	JSS	Yan et al, 2020	Yan, C., Yuan, Z., Shi, X., Lock, T.R. & Kallenbach, R.L. (2020). A global synthesis reveals more response sensitivity of soil carbon flux than pool to warming. J. Soils Sed., 20, 1208-1221.
> 3℃	3.5	-0.9969	-4.4728	2.4696	10	JSS	Yan et al, 2020	Yan, C., Yuan, Z., Shi, X., Lock, T.R. & Kallenbach, R.L. (2020). A global synthesis reveals more response sensitivity of soil carbon flux than pool to warming. J. Soils Sed., 20, 1208-1221.

## Sheet: Field warming experiments
Study	long	lat	MAT (oC)	MAP (mm)	Duration (yr)	DeltaT	Soil C stock Control (kgC m-2)	Soil C stock Warmed ((kgC m-2)	n.rep	sd Control	sd Warmed	Ecosystem	Warming method	unit	Data Source
Abisko, 1150 m, high T	20.8	68.3	-4.8	500	5	4.9	0.19	0.2	6	0.06	0.071	Fell-field	OTC	kgC m-2	van Gestel, N., Shi, Z., van Groenigen, K.J., Osenberg, C.W., Andresen, L.C., Dukes, J.S. et al. (2018). Predicting soil carbon loss with warming. Nature, 554, E4-E5.
Abisko, 1150 m, high T - N	20.8	68.3	-4.8	500	6	4.9	0.17	0.16	6	0.07	0.05	Fell-field	OTC	kgC m-2	van Gestel, N., Shi, Z., van Groenigen, K.J., Osenberg, C.W., Andresen, L.C., Dukes, J.S. et al. (2018). Predicting soil carbon loss with warming. Nature, 554, E4-E5.
Abisko, 1150 m, high T	20.8	68.3	-4.8	500	5	2.4	0.19	0.23	6	0.06	0.1	Fell-field	OTC	kgC m-2	van Gestel, N., Shi, Z., van Groenigen, K.J., Osenberg, C.W., Andresen, L.C., Dukes, J.S. et al. (2018). Predicting soil carbon loss with warming. Nature, 554, E4-E5.
Abisko, 1150 m, high T - N	20.8	68.3	-4.8	500	6	2.4	0.17	0.26	6	0.06	0.06	Fell-field	OTC	kgC m-2	van Gestel, N., Shi, Z., van Groenigen, K.J., Osenberg, C.W., Andresen, L.C., Dukes, J.S. et al. (2018). Predicting soil carbon loss with warming. Nature, 554, E4-E5.
Abisko, 400 m	20.82	68.35	-0.7	299	9	2.3	3.36	3.61	6	NA	NA	Tundra	OTC	kgC m-2	van Gestel, N., Shi, Z., van Groenigen, K.J., Osenberg, C.W., Andresen, L.C., Dukes, J.S. et al. (2018). Predicting soil carbon loss with warming. Nature, 554, E4-E5.
Abisko, 400 m, litter	20.82	68.35	-0.7	299	9	2.3	3.39	3.77	6	NA	NA	Tundra	OTC	kgC m-2	van Gestel, N., Shi, Z., van Groenigen, K.J., Osenberg, C.W., Andresen, L.C., Dukes, J.S. et al. (2018). Predicting soil carbon loss with warming. Nature, 554, E4-E5.
Abisko, 450 m, high T	20.85	68.33	-0.7	299	10.8	2.8	2.59	2.84	6	0.61	0.52	Tundra	OTC	kgC m-2	van Gestel, N., Shi, Z., van Groenigen, K.J., Osenberg, C.W., Andresen, L.C., Dukes, J.S. et al. (2018). Predicting soil carbon loss with warming. Nature, 554, E4-E5.
Abisko, 450 m, high T - N	20.85	68.33	-0.7	299	8.6	3.9	2.37	2.62	6	0.48	0.39	Tundra	OTC	kgC m-2	van Gestel, N., Shi, Z., van Groenigen, K.J., Osenberg, C.W., Andresen, L.C., Dukes, J.S. et al. (2018). Predicting soil carbon loss with warming. Nature, 554, E4-E5.
Abisko, 450 m, Low T	20.85	68.33	-0.7	299	6	3.9	2.57	2.7	6	0.66	0.91	Tundra	OTC	kgC m-2	van Gestel, N., Shi, Z., van Groenigen, K.J., Osenberg, C.W., Andresen, L.C., Dukes, J.S. et al. (2018). Predicting soil carbon loss with warming. Nature, 554, E4-E5.
Abisko, 450 m low T - N	20.85	68.33	-0.7	299	6	2.8	2.37	2.55	6	NA	0.49	Tundra	OTC	kgC m-2	van Gestel, N., Shi, Z., van Groenigen, K.J., Osenberg, C.W., Andresen, L.C., Dukes, J.S. et al. (2018). Predicting soil carbon loss with warming. Nature, 554, E4-E5.
Abisko, forest ecotone	18.82	68.35	-0.7	304	2.2	1.3	0.39	0.44	5	NA	NA	Forest	OTC	kgC m-2	van Gestel, N., Shi, Z., van Groenigen, K.J., Osenberg, C.W., Andresen, L.C., Dukes, J.S. et al. (2018). Predicting soil carbon loss with warming. Nature, 554, E4-E5.
Abisko, Norrbotten, 560m	18.82	68.35	-0.7	304	2.2	1.3	3.83	4.19	5	NA	NA	Forest	OTC	kgC m-2	van Gestel, N., Shi, Z., van Groenigen, K.J., Osenberg, C.W., Andresen, L.C., Dukes, J.S. et al. (2018). Predicting soil carbon loss with warming. Nature, 554, E4-E5.
Ailaoshan Station	101	24.53	11.3	1778	4	2.1	3.13	3.27	5	NA	NA	Forest	IR heaters	kgC m-2	van Gestel, N., Shi, Z., van Groenigen, K.J., Osenberg, C.W., Andresen, L.C., Dukes, J.S. et al. (2018). Predicting soil carbon loss with warming. Nature, 554, E4-E5.
Alexandra Fiord, ITEX, dry	-75.92	78.9	-14.6	150	9	2	2	3.71	3	1.09	0.55	Tundra	OTC	kgC m-2	van Gestel, N., Shi, Z., van Groenigen, K.J., Osenberg, C.W., Andresen, L.C., Dukes, J.S. et al. (2018). Predicting soil carbon loss with warming. Nature, 554, E4-E5.
Alexandra Fiord, ITEX, mesic	-75.92	78.9	-14.6	150	9	2	6.23	4.52	4	1.69	3.31	Tundra	OTC	kgC m-2	van Gestel, N., Shi, Z., van Groenigen, K.J., Osenberg, C.W., Andresen, L.C., Dukes, J.S. et al. (2018). Predicting soil carbon loss with warming. Nature, 554, E4-E5.
Alexandra Fiord, ITEX, wet	-75.92	78.9	-14.6	150	9	2	5.9	5.44	3	2.2	2.68	Tundra	OTC	kgC m-2	van Gestel, N., Shi, Z., van Groenigen, K.J., Osenberg, C.W., Andresen, L.C., Dukes, J.S. et al. (2018). Predicting soil carbon loss with warming. Nature, 554, E4-E5.
Antarctica, Stepping Stones Islands, Colobanthus	-64	-64.78	-1.7	750	3.3	2.2	1.09	1.31	10	0.34	0.58	Tundra	OTC	kgC m-2	van Gestel, N., Shi, Z., van Groenigen, K.J., Osenberg, C.W., Andresen, L.C., Dukes, J.S. et al. (2018). Predicting soil carbon loss with warming. Nature, 554, E4-E5.
Antarctica, Stepping Stones Islands, Deschampsia	-64	-64.78	-1.7	750	3.3	2.2	0.7	1.05	10	0.24	0.28	Tundra	OTC	kgC m-2	van Gestel, N., Shi, Z., van Groenigen, K.J., Osenberg, C.W., Andresen, L.C., Dukes, J.S. et al. (2018). Predicting soil carbon loss with warming. Nature, 554, E4-E5.
Aranjuez, high biocrust	-3.32	40.03	15	349	3.8	3	0.25	0.34	5	0.1	0.06	Desert	OTC	kgC m-2	van Gestel, N., Shi, Z., van Groenigen, K.J., Osenberg, C.W., Andresen, L.C., Dukes, J.S. et al. (2018). Predicting soil carbon loss with warming. Nature, 554, E4-E5.
Aranjuez, high biocrust - drought	-3.32	40.03	15	349	3.8	3	0.24	0.31	5	0.1	0.1	Desert	OTC	kgC m-2	van Gestel, N., Shi, Z., van Groenigen, K.J., Osenberg, C.W., Andresen, L.C., Dukes, J.S. et al. (2018). Predicting soil carbon loss with warming. Nature, 554, E4-E5.
Aranjuez, low biocrust	-3.32	40.03	15	349	3.8	3	0.1	0.19	5	0.04	0.07	Desert	OTC	kgC m-2	van Gestel, N., Shi, Z., van Groenigen, K.J., Osenberg, C.W., Andresen, L.C., Dukes, J.S. et al. (2018). Predicting soil carbon loss with warming. Nature, 554, E4-E5.
Aranjuez, low biocrust - drought	-3.32	40.03	15	349	3.8	3	0.14	0.13	5	0.05	0.03	Desert	OTC	kgC m-2	van Gestel, N., Shi, Z., van Groenigen, K.J., Osenberg, C.W., Andresen, L.C., Dukes, J.S. et al. (2018). Predicting soil carbon loss with warming. Nature, 554, E4-E5.
BACE, high T	-71.87	42.38	9.5	1194	2.9	3.1	6.63	6.71	3	0.46	0.46	Grassland	IR heaters	kgC m-2	van Gestel, N., Shi, Z., van Groenigen, K.J., Osenberg, C.W., Andresen, L.C., Dukes, J.S. et al. (2018). Predicting soil carbon loss with warming. Nature, 554, E4-E5.
BACE, high T - drought	-71.87	42.38	9.5	1194	2.9	2	7.06	7.04	3	0.7	0.39	Grassland	IR heaters	kgC m-2	van Gestel, N., Shi, Z., van Groenigen, K.J., Osenberg, C.W., Andresen, L.C., Dukes, J.S. et al. (2018). Predicting soil carbon loss with warming. Nature, 554, E4-E5.
BACE, high T - precip	-71.87	42.38	9.5	1194	2.9	3.1	6.54	6.77	3	0.49	0.36	Grassland	IR heaters	kgC m-2	van Gestel, N., Shi, Z., van Groenigen, K.J., Osenberg, C.W., Andresen, L.C., Dukes, J.S. et al. (2018). Predicting soil carbon loss with warming. Nature, 554, E4-E5.
BACE, low T	-71.87	42.38	9.5	1194	2.9	0.8	6.63	6.61	3	0.46	0.6	Grassland	IR heaters	kgC m-2	van Gestel, N., Shi, Z., van Groenigen, K.J., Osenberg, C.W., Andresen, L.C., Dukes, J.S. et al. (2018). Predicting soil carbon loss with warming. Nature, 554, E4-E5.
BACE, low T - drought	-71.87	42.38	9.5	1194	2.9	2	7.06	7.5	3	0.7	0.32	Grassland	IR heaters	kgC m-2	van Gestel, N., Shi, Z., van Groenigen, K.J., Osenberg, C.W., Andresen, L.C., Dukes, J.S. et al. (2018). Predicting soil carbon loss with warming. Nature, 554, E4-E5.
BACE, low T – precip	-71.87	42.38	9.5	1194	2.9	0.8	6.54	6.56	3	0.43	0.64	Grassland	IR heaters	kgC m-2	van Gestel, N., Shi, Z., van Groenigen, K.J., Osenberg, C.W., Andresen, L.C., Dukes, J.S. et al. (2018). Predicting soil carbon loss with warming. Nature, 554, E4-E5.
BACE, medium T	-71.87	42.38	9.5	1194	2.9	2.3	6.63	6.97	3	0.46	0.52	Grassland	IR heaters	kgC m-2	van Gestel, N., Shi, Z., van Groenigen, K.J., Osenberg, C.W., Andresen, L.C., Dukes, J.S. et al. (2018). Predicting soil carbon loss with warming. Nature, 554, E4-E5.
BACE, medium T - drought	-71.87	42.38	9.5	1194	2.9	2	7.06	6.95	3	0.7	0.83	Grassland	IR heaters	kgC m-2	van Gestel, N., Shi, Z., van Groenigen, K.J., Osenberg, C.W., Andresen, L.C., Dukes, J.S. et al. (2018). Predicting soil carbon loss with warming. Nature, 554, E4-E5.
BACE, medium T - precip	-71.87	42.38	9.5	1194	2.9	2.3	6.54	6.64	3	0.43	0.86	Grassland	IR heaters	kgC m-2	van Gestel, N., Shi, Z., van Groenigen, K.J., Osenberg, C.W., Andresen, L.C., Dukes, J.S. et al. (2018). Predicting soil carbon loss with warming. Nature, 554, E4-E5.
Brandbjerg - CO2	11.97	55.88	8	613	4.4	0.8	4.45	3.9	6	1.47	1.74	Shrubland	IR reflective curtains	kgC m-2	van Gestel, N., Shi, Z., van Groenigen, K.J., Osenberg, C.W., Andresen, L.C., Dukes, J.S. et al. (2018). Predicting soil carbon loss with warming. Nature, 554, E4-E5.
Brandbjerg - drought	11.97	55.88	8	613	4.4	0.8	4.57	3.95	6	1.79	2.34	Shrubland	IR reflective curtains	kgC m-2	van Gestel, N., Shi, Z., van Groenigen, K.J., Osenberg, C.W., Andresen, L.C., Dukes, J.S. et al. (2018). Predicting soil carbon loss with warming. Nature, 554, E4-E5.
Brandbjerg – drought x CO2	11.97	55.88	8	613	4.4	0.8	4.98	4.79	6	2.15	1.77	Shrubland	IR reflective curtains	kgC m-2	van Gestel, N., Shi, Z., van Groenigen, K.J., Osenberg, C.W., Andresen, L.C., Dukes, J.S. et al. (2018). Predicting soil carbon loss with warming. Nature, 554, E4-E5.
Cass Warming Expt.	171.75	-43.03	10	1300	2	3	4.38	4.53	5	0.56	0.07	Grassland	Heating cables	kgC m-2	van Gestel, N., Shi, Z., van Groenigen, K.J., Osenberg, C.W., Andresen, L.C., Dukes, J.S. et al. (2018). Predicting soil carbon loss with warming. Nature, 554, E4-E5.
Cass Warming Expt.-N	171.75	-43.03	10	1300	2	3	4.71	4.63	5	0.23	0.16	Grassland	Heating cables	kgC m-2	van Gestel, N., Shi, Z., van Groenigen, K.J., Osenberg, C.W., Andresen, L.C., Dukes, J.S. et al. (2018). Predicting soil carbon loss with warming. Nature, 554, E4-E5.
Castle Valley	-109.42	38.67	12.2	236	1.5	2	0.3	0.28	5	0.13	0.07	Desert	IR heaters	kgC m-2	van Gestel, N., Shi, Z., van Groenigen, K.J., Osenberg, C.W., Andresen, L.C., Dukes, J.S. et al. (2018). Predicting soil carbon loss with warming. Nature, 554, E4-E5.
Castle Valley – precipitation	-109.42	38.67	12.2	236	1.5	2	0.3	0.3	5	0.08	0.07	Desert	IR heaters	kgC m-2	van Gestel, N., Shi, Z., van Groenigen, K.J., Osenberg, C.W., Andresen, L.C., Dukes, J.S. et al. (2018). Predicting soil carbon loss with warming. Nature, 554, E4-E5.
Cedar Creek	-93.17	45.58	6.8	799	1	2.5	1.31	1.31	3	0.14	0.43	Grassland	IR heaters	kgC m-2	van Gestel, N., Shi, Z., van Groenigen, K.J., Osenberg, C.W., Andresen, L.C., Dukes, J.S. et al. (2018). Predicting soil carbon loss with warming. Nature, 554, E4-E5.
Cedar Creek – CO2	-93.17	45.58	6.8	799	1	1.5	1.51	1.24	3	0.87	0.21	Grassland	IR heaters	kgC m-2	van Gestel, N., Shi, Z., van Groenigen, K.J., Osenberg, C.W., Andresen, L.C., Dukes, J.S. et al. (2018). Predicting soil carbon loss with warming. Nature, 554, E4-E5.
Cedar Creek - drought	-93.17	45.58	6.8	799	1	1.5	1.13	1.95	3	0.07	1.07	Grassland	IR heaters	kgC m-2	van Gestel, N., Shi, Z., van Groenigen, K.J., Osenberg, C.W., Andresen, L.C., Dukes, J.S. et al. (2018). Predicting soil carbon loss with warming. Nature, 554, E4-E5.
Cedar Creek –drought x CO2	-93.17	45.58	6.8	799	1	1.5	1.93	1.33	3	0.19	0.35	Grassland	IR heaters	kgC m-2	van Gestel, N., Shi, Z., van Groenigen, K.J., Osenberg, C.W., Andresen, L.C., Dukes, J.S. et al. (2018). Predicting soil carbon loss with warming. Nature, 554, E4-E5.
Cedar Creek – N	-93.17	45.58	6.8	799	1	1.5	1.38	1.36	3	0.43	0.23	Grassland	IR heaters	kgC m-2	van Gestel, N., Shi, Z., van Groenigen, K.J., Osenberg, C.W., Andresen, L.C., Dukes, J.S. et al. (2018). Predicting soil carbon loss with warming. Nature, 554, E4-E5.
Cedar Creek – N x CO2	-93.17	45.58	6.8	799	1	1.5	1.53	1.34	3	0.27	0.02	Grassland	IR heaters	kgC m-2	van Gestel, N., Shi, Z., van Groenigen, K.J., Osenberg, C.W., Andresen, L.C., Dukes, J.S. et al. (2018). Predicting soil carbon loss with warming. Nature, 554, E4-E5.
Cedar Creek – N x CO2 x drought	-93.17	45.58	6.8	799	1	1.5	2.05	1.98	3	0.42	1.1	Grassland	IR heaters	kgC m-2	van Gestel, N., Shi, Z., van Groenigen, K.J., Osenberg, C.W., Andresen, L.C., Dukes, J.S. et al. (2018). Predicting soil carbon loss with warming. Nature, 554, E4-E5.
Cedar Creek – N x drought	-93.17	45.58	6.8	799	1	1.5	1.43	1.59	3	0.32	0.43	Grassland	IR heaters	kgC m-2	van Gestel, N., Shi, Z., van Groenigen, K.J., Osenberg, C.W., Andresen, L.C., Dukes, J.S. et al. (2018). Predicting soil carbon loss with warming. Nature, 554, E4-E5.
CiPEHR - winter	-149.23	63.88	-1	378	2.6	1.9	5.73	5.55	6	1.78	2.89	Tundra	Snow fences	kgC m-2	van Gestel, N., Shi, Z., van Groenigen, K.J., Osenberg, C.W., Andresen, L.C., Dukes, J.S. et al. (2018). Predicting soil carbon loss with warming. Nature, 554, E4-E5.
Damxung, 4313m	91.06	38.5	1.3	477	1.3	1.3	5.13	5.13	4	0.7	0.38	Grassland	OTC	kgC m-2	van Gestel, N., Shi, Z., van Groenigen, K.J., Osenberg, C.W., Andresen, L.C., Dukes, J.S. et al. (2018). Predicting soil carbon loss with warming. Nature, 554, E4-E5.
Damxung, 4333m	91.06	38.5	1.3	477	1.3	1.6	6.47	5.87	4	0.99	0.71	Grassland	OTC	kgC m-2	van Gestel, N., Shi, Z., van Groenigen, K.J., Osenberg, C.W., Andresen, L.C., Dukes, J.S. et al. (2018). Predicting soil carbon loss with warming. Nature, 554, E4-E5.
Damxung, 4513m	91.06	38.5	1.3	477	1.3	1	12.05	11.62	4	1.42	1.18	Grassland	OTC	kgC m-2	van Gestel, N., Shi, Z., van Groenigen, K.J., Osenberg, C.W., Andresen, L.C., Dukes, J.S. et al. (2018). Predicting soil carbon loss with warming. Nature, 554, E4-E5.
Dovrefjell - tundra	9.62	62.3	1.15	473	2.2	1.3	4.08	4.19	5	NA	NA	Tundra	OTC	kgC m-2	van Gestel, N., Shi, Z., van Groenigen, K.J., Osenberg, C.W., Andresen, L.C., Dukes, J.S. et al. (2018). Predicting soil carbon loss with warming. Nature, 554, E4-E5.
Duolun County	116.28	42.03	2.1	382.3	5.3	1.6	3.28	3.15	6	0.91	1.08	Grassland	IR heaters	kgC m-2	van Gestel, N., Shi, Z., van Groenigen, K.J., Osenberg, C.W., Andresen, L.C., Dukes, J.S. et al. (2018). Predicting soil carbon loss with warming. Nature, 554, E4-E5.
Duolun – precipitation	116.28	42.03	2.1	382.3	5.3	1.4	2.45	2.47	6	0.2	0.45	Grassland	IR heaters	kgC m-2	van Gestel, N., Shi, Z., van Groenigen, K.J., Osenberg, C.W., Andresen, L.C., Dukes, J.S. et al. (2018). Predicting soil carbon loss with warming. Nature, 554, E4-E5.
Duolun - N	116.28	42.03	2.1	382.3	3.9	1.8	4.71	4.9	6	2.6	1.93	Grassland	IR heaters	kgC m-2	van Gestel, N., Shi, Z., van Groenigen, K.J., Osenberg, C.W., Andresen, L.C., Dukes, J.S. et al. (2018). Predicting soil carbon loss with warming. Nature, 554, E4-E5.
Flakaliden	19.45	64.1	2	600	14.4	5	1.2	1.1	2	0.14	0.71	Forest	Heating cables	kgC m-2	van Gestel, N., Shi, Z., van Groenigen, K.J., Osenberg, C.W., Andresen, L.C., Dukes, J.S. et al. (2018). Predicting soil carbon loss with warming. Nature, 554, E4-E5.
Great Basin Expt. Range	-111.5	39.3	1.7	902	2.1	2	6.16	5.69	8	2.89	2.63	Grassland	OTC	kgC m-2	van Gestel, N., Shi, Z., van Groenigen, K.J., Osenberg, C.W., Andresen, L.C., Dukes, J.S. et al. (2018). Predicting soil carbon loss with warming. Nature, 554, E4-E5.
Great Basin Expt. Range - grazing	-111.5	39.3	1.7	902	2.1	2	5.09	5.05	8	1.6	1.85	Grassland	OTC	kgC m-2	van Gestel, N., Shi, Z., van Groenigen, K.J., Osenberg, C.W., Andresen, L.C., Dukes, J.S. et al. (2018). Predicting soil carbon loss with warming. Nature, 554, E4-E5.
Great Basin Expt. Range – grazing x N	-111.5	39.3	1.7	902	2.1	2	4.76	5.12	8	1.47	1.68	Grassland	OTC	kgC m-2	van Gestel, N., Shi, Z., van Groenigen, K.J., Osenberg, C.W., Andresen, L.C., Dukes, J.S. et al. (2018). Predicting soil carbon loss with warming. Nature, 554, E4-E5.
Great Basin Expt, Range - N	-111.5	39.3	1.7	902	2.1	2	5.78	6.71	8	2.85	4.66	Grassland	IR heaters	kgC m-2	van Gestel, N., Shi, Z., van Groenigen, K.J., Osenberg, C.W., Andresen, L.C., Dukes, J.S. et al. (2018). Predicting soil carbon loss with warming. Nature, 554, E4-E5.
Haibei, Qinghai-Tibet Plateau	101.3	37.6	-1.7	561	2	1.3	6.21	5.45	4	1.33	1.7	Grassland	OTC	kgC m-2	van Gestel, N., Shi, Z., van Groenigen, K.J., Osenberg, C.W., Andresen, L.C., Dukes, J.S. et al. (2018). Predicting soil carbon loss with warming. Nature, 554, E4-E5.
Jasper Ridge - N	-122.23	37.4	14	652	7.6	0.9	1.93	1.88	6	0.25	0.31	Grassland	IR heaters	kgC m-2	van Gestel, N., Shi, Z., van Groenigen, K.J., Osenberg, C.W., Andresen, L.C., Dukes, J.S. et al. (2018). Predicting soil carbon loss with warming. Nature, 554, E4-E5.
Jasper Ridge - N x CO2	-122.23	37.4	14	652	7.6	0.9	1.96	1.87	6	0.28	0.3	Grassland	IR heaters	kgC m-2	van Gestel, N., Shi, Z., van Groenigen, K.J., Osenberg, C.W., Andresen, L.C., Dukes, J.S. et al. (2018). Predicting soil carbon loss with warming. Nature, 554, E4-E5.
Jasper Ridge - N x CO2 x precip	-122.23	37.4	14	652	7.6	0.9	1.82	1.88	6	0.28	0.38	Grassland	IR heaters	kgC m-2	van Gestel, N., Shi, Z., van Groenigen, K.J., Osenberg, C.W., Andresen, L.C., Dukes, J.S. et al. (2018). Predicting soil carbon loss with warming. Nature, 554, E4-E5.
Jasper Ridge - N x precipitation	-122.23	37.4	14	652	7.6	0.9	1.83	1.85	6	0.29	0.29	Grassland	IR heaters	kgC m-2	van Gestel, N., Shi, Z., van Groenigen, K.J., Osenberg, C.W., Andresen, L.C., Dukes, J.S. et al. (2018). Predicting soil carbon loss with warming. Nature, 554, E4-E5.
Jasper Ridge - precip	-122.23	37.4	14	652	7.6	0.9	1.78	1.72	6	0.28	0.29	Grassland	IR heaters	kgC m-2	van Gestel, N., Shi, Z., van Groenigen, K.J., Osenberg, C.W., Andresen, L.C., Dukes, J.S. et al. (2018). Predicting soil carbon loss with warming. Nature, 554, E4-E5.
Jasper Ridge - precip x CO2	-122.23	37.4	14	652	7.6	0.9	1.77	1.83	6	0.28	0.32	Grassland	IR heaters	kgC m-2	van Gestel, N., Shi, Z., van Groenigen, K.J., Osenberg, C.W., Andresen, L.C., Dukes, J.S. et al. (2018). Predicting soil carbon loss with warming. Nature, 554, E4-E5.
Joatka, forest	23.98	69.75	-1.5	354	2.2	0.2	1.33	1.34	5	NA	NA	Forest	OTC	kgC m-2	van Gestel, N., Shi, Z., van Groenigen, K.J., Osenberg, C.W., Andresen, L.C., Dukes, J.S. et al. (2018). Predicting soil carbon loss with warming. Nature, 554, E4-E5.
Joatka, tundra	23.98	69.75	-1.5	354	2.2	1.2	1.28	1.23	5	NA	NA	Tundra	OTC	kgC m-2	van Gestel, N., Shi, Z., van Groenigen, K.J., Osenberg, C.W., Andresen, L.C., Dukes, J.S. et al. (2018). Predicting soil carbon loss with warming. Nature, 554, E4-E5.
Latnjajaure Field Station, heath	18.5	68.35	-2	848	10.6	2	7.45	10.77	4	NA	NA	Tundra	OTC	kgC m-2	van Gestel, N., Shi, Z., van Groenigen, K.J., Osenberg, C.W., Andresen, L.C., Dukes, J.S. et al. (2018). Predicting soil carbon loss with warming. Nature, 554, E4-E5.
Latnjajaure Field Station, meadow	18.5	68.35	-2	848	10.6	2	8.33	7.62	4	NA	NA	Tundra	OTC	kgC m-2	van Gestel, N., Shi, Z., van Groenigen, K.J., Osenberg, C.W., Andresen, L.C., Dukes, J.S. et al. (2018). Predicting soil carbon loss with warming. Nature, 554, E4-E5.
Miyalou Experimental Forest	102.58	31.58	8.9	790	4	0.6	3.46	5.63	4	NA	NA	Forest	OTC	kgC m-2	van Gestel, N., Shi, Z., van Groenigen, K.J., Osenberg, C.W., Andresen, L.C., Dukes, J.S. et al. (2018). Predicting soil carbon loss with warming. Nature, 554, E4-E5.
Nagqu	101.17	31.44	-3	450	10	1.3	6.38	6.13	4	0.85	1.28	Grassland	OTC	kgC m-2	van Gestel, N., Shi, Z., van Groenigen, K.J., Osenberg, C.W., Andresen, L.C., Dukes, J.S. et al. (2018). Predicting soil carbon loss with warming. Nature, 554, E4-E5.
Oldebroek	5.9	52.4	8.3	1042	13	1.3	3.54	3.83	3	0.74	0.88	Shrubland	IR reflective curtains	kgC m-2	van Gestel, N., Shi, Z., van Groenigen, K.J., Osenberg, C.W., Andresen, L.C., Dukes, J.S. et al. (2018). Predicting soil carbon loss with warming. Nature, 554, E4-E5.
ORNL oldfield	-84.34	35.9	14.2	1322	3.5	3	3.87	3.76	3	NA	NA	Grassland	OTC	kgC m-2	van Gestel, N., Shi, Z., van Groenigen, K.J., Osenberg, C.W., Andresen, L.C., Dukes, J.S. et al. (2018). Predicting soil carbon loss with warming. Nature, 554, E4-E5.
ORNL oldfield - CO2	-84.34	35.9	14.2	1322	3.5	3	3.8	3.86	3	NA	NA	Grassland	OTC	kgC m-2	van Gestel, N., Shi, Z., van Groenigen, K.J., Osenberg, C.W., Andresen, L.C., Dukes, J.S. et al. (2018). Predicting soil carbon loss with warming. Nature, 554, E4-E5.
ORNL oldfield - drought	-84.34	35.9	14.2	1322	3.5	3	3.89	4.13	3	NA	NA	Grassland	OTC	kgC m-2	van Gestel, N., Shi, Z., van Groenigen, K.J., Osenberg, C.W., Andresen, L.C., Dukes, J.S. et al. (2018). Predicting soil carbon loss with warming. Nature, 554, E4-E5.
ORNL oldfield -drought x CO2	-84.34	35.9	14.2	1322	3.5	3	3.82	4	3	NA	NA	Grassland	OTC	kgC m-2	van Gestel, N., Shi, Z., van Groenigen, K.J., Osenberg, C.W., Andresen, L.C., Dukes, J.S. et al. (2018). Predicting soil carbon loss with warming. Nature, 554, E4-E5.
Qingpu	121.12	32.2	17.7	1044.7	3	1.6	2.54	2.46	3	NA	NA	Crop	IR heaters	kgC m-2	van Gestel, N., Shi, Z., van Groenigen, K.J., Osenberg, C.W., Andresen, L.C., Dukes, J.S. et al. (2018). Predicting soil carbon loss with warming. Nature, 554, E4-E5.
Qinghai-Tibet Plateau, 4635m	92.92	34.82	-3.8	291	2	2.3	0.65	0.65	5	NA	NA	Grassland	IR heaters	kgC m-2	van Gestel, N., Shi, Z., van Groenigen, K.J., Osenberg, C.W., Andresen, L.C., Dukes, J.S. et al. (2018). Predicting soil carbon loss with warming. Nature, 554, E4-E5.
Qinghai-Tibet Plateau,	92.93	34.85	-3.8	383	3	2	2.15	2.22	3	NA	NA	Grassland	OTC	kgC m-2	van Gestel, N., Shi, Z., van Groenigen, K.J., Osenberg, C.W., Andresen, L.C., Dukes, J.S. et al. (2018). Predicting soil carbon loss with warming. Nature, 554, E4-E5.
Sardinia, Capa Caccia	8.15	40.6	16.8	610	11	0.2	3.17	3.28	3	0.85	0.45	Shrubland	IR reflective curtains	kgC m-2	van Gestel, N., Shi, Z., van Groenigen, K.J., Osenberg, C.W., Andresen, L.C., Dukes, J.S. et al. (2018). Predicting soil carbon loss with warming. Nature, 554, E4-E5.
Sichuan, Abies forest	103.9	31.7	8.9	920	3.7	3.7	8.33	8.48	5	0.95	1.44	Forest	IR heaters	kgC m-2	van Gestel, N., Shi, Z., van Groenigen, K.J., Osenberg, C.W., Andresen, L.C., Dukes, J.S. et al. (2018). Predicting soil carbon loss with warming. Nature, 554, E4-E5.
Sichuan, Pinus forest	103.9	31.7	8.9	920	3.3	3.7	8.97	9.16	5	NA	NA	Forest	IR heaters	kgC m-2	van Gestel, N., Shi, Z., van Groenigen, K.J., Osenberg, C.W., Andresen, L.C., Dukes, J.S. et al. (2018). Predicting soil carbon loss with warming. Nature, 554, E4-E5.
Sichuan, National Nature Reserve, 3000 m	104	33	2.85	813	3.9	1	7.47	7.75	6	0.64	0.67	Forest	OTC	kgC m-2	van Gestel, N., Shi, Z., van Groenigen, K.J., Osenberg, C.W., Andresen, L.C., Dukes, J.S. et al. (2018). Predicting soil carbon loss with warming. Nature, 554, E4-E5.
Sichuan, National Nature Reserve, 3500 m	104	33	2.85	813	3.9	0.9	8	9.02	6	0.99	1.12	Forest	OTC	kgC m-2	van Gestel, N., Shi, Z., van Groenigen, K.J., Osenberg, C.W., Andresen, L.C., Dukes, J.S. et al. (2018). Predicting soil carbon loss with warming. Nature, 554, E4-E5.
TasFACE, C3 grasses	147.27	-42.7	11.6	560	5.9	1.8	3.03	2.9	3	NA	NA	Grassland	IR heaters	kgC m-2	van Gestel, N., Shi, Z., van Groenigen, K.J., Osenberg, C.W., Andresen, L.C., Dukes, J.S. et al. (2018). Predicting soil carbon loss with warming. Nature, 554, E4-E5.
TasFACE, C3 - CO2	147.27	-42.7	11.6	560	5.9	1.8	3.43	3.48	3	NA	NA	Grassland	IR heaters	kgC m-2	van Gestel, N., Shi, Z., van Groenigen, K.J., Osenberg, C.W., Andresen, L.C., Dukes, J.S. et al. (2018). Predicting soil carbon loss with warming. Nature, 554, E4-E5.
TasFACE, C4 grasses	147.27	-42.7	11.6	560	5.9	1.8	3.68	4.31	3	NA	NA	Grassland	IR heaters	kgC m-2	van Gestel, N., Shi, Z., van Groenigen, K.J., Osenberg, C.W., Andresen, L.C., Dukes, J.S. et al. (2018). Predicting soil carbon loss with warming. Nature, 554, E4-E5.
TasFACE, C4 - CO2	147.27	-42.7	11.6	560	5.9	1.8	3.59	3.3	3	NA	NA	Grassland	IR heaters	kgC m-2	van Gestel, N., Shi, Z., van Groenigen, K.J., Osenberg, C.W., Andresen, L.C., Dukes, J.S. et al. (2018). Predicting soil carbon loss with warming. Nature, 554, E4-E5.
Tazovskiy Peninsula, ITEX	74.9	67.9	-8.8	370	1.3	0.9	12.66	13.91	9	NA	NA	Tundra	OTC	kgC m-2	van Gestel, N., Shi, Z., van Groenigen, K.J., Osenberg, C.W., Andresen, L.C., Dukes, J.S. et al. (2018). Predicting soil carbon loss with warming. Nature, 554, E4-E5.
Tomakomai Expt. Forest	141.6	42.7	6.3	1450	7	3.5	5.1	4.17	3	1.46	0.62	Forest	Heating cables	kgC m-2	van Gestel, N., Shi, Z., van Groenigen, K.J., Osenberg, C.W., Andresen, L.C., Dukes, J.S. et al. (2018). Predicting soil carbon loss with warming. Nature, 554, E4-E5.
Delta Junction, AK, USA			-3.2	298	10.25	0.5	32.05	43.48	5	NA	18.56	Forest		kgC m-2	Crowther, T.W., Todd-Brown, K.E.O., Rowe, C.W., Wieder, W.R., Carey, J.C., Machmuller, M.B. et al. (2016). Quantifying global soil carbon losses in response to warming. Nature, 540, 104-108.
Ford Forest, MI, USA			4.4	824	5	4.581	36.19	30.27	3	NA	6.201	Forest		kgC m-2	Crowther, T.W., Todd-Brown, K.E.O., Rowe, C.W., Wieder, W.R., Carey, J.C., Machmuller, M.B. et al. (2016). Quantifying global soil carbon losses in response to warming. Nature, 540, 104-108.
Ford Forest, MI, USA [precipitation]			4.4	824	5	4.581	50.72	27.59	3	NA	5.819	Forest		kgC m-2	Crowther, T.W., Todd-Brown, K.E.O., Rowe, C.W., Wieder, W.R., Carey, J.C., Machmuller, M.B. et al. (2016). Quantifying global soil carbon losses in response to warming. Nature, 540, 104-108.
FRAGILE Experiment, Svalbard, Norway [grazed]			-5.7	226	4	1	58.64	55.28	5	NA	5.773	Tundra		kgC m-2	Crowther, T.W., Todd-Brown, K.E.O., Rowe, C.W., Wieder, W.R., Carey, J.C., Machmuller, M.B. et al. (2016). Quantifying global soil carbon losses in response to warming. Nature, 540, 104-108.
FRAGILE Experiment, Svalbard, Norway			-5.7	226	4	1	73.87	67.37	5	NA	21.31	Tundra		kgC m-2	Crowther, T.W., Todd-Brown, K.E.O., Rowe, C.W., Wieder, W.R., Carey, J.C., Machmuller, M.B. et al. (2016). Quantifying global soil carbon losses in response to warming. Nature, 540, 104-108.
INCREASE Clocaenog, Wales, UK			7.1	1215	15	0.198	119.9	110.9	3	NA	14.04	Temperate Grasslands, Savannas and Shrublands		kgC m-2	Crowther, T.W., Todd-Brown, K.E.O., Rowe, C.W., Wieder, W.R., Carey, J.C., Machmuller, M.B. et al. (2016). Quantifying global soil carbon losses in response to warming. Nature, 540, 104-108.
Gucheng, Hebei, China			12.7	543	0.6667	2.34	101.8	99.14	3	NA	3.645	Temperate Grasslands, Savannas and Shrublands		kgC m-2	Crowther, T.W., Todd-Brown, K.E.O., Rowe, C.W., Wieder, W.R., Carey, J.C., Machmuller, M.B. et al. (2016). Quantifying global soil carbon losses in response to warming. Nature, 540, 104-108.
Soil Warming x Nitrogen Addition Study, NH, USA			6.8	1142	5	3.989	119.6	77.85	5	NA	14.91	Temperate Broadleaf and Mixed Forests		kgC m-2	Crowther, T.W., Todd-Brown, K.E.O., Rowe, C.W., Wieder, W.R., Carey, J.C., Machmuller, M.B. et al. (2016). Quantifying global soil carbon losses in response to warming. Nature, 540, 104-108.
Rocky Mountain Biological Laboratory, CO, USA			0.5	519	25	2	17.02	16.74	5	NA	3.056	Temperate Grasslands, Savannas and Shrublands		kgC m-2	Crowther, T.W., Todd-Brown, K.E.O., Rowe, C.W., Wieder, W.R., Carey, J.C., Machmuller, M.B. et al. (2016). Quantifying global soil carbon losses in response to warming. Nature, 540, 104-108.
INCREASE Kiskunsag, Hungary			10.9	536	14	0.44	5.32	5.227	3	NA	1.773	Temperate Grasslands, Savannas and Shrublands		kgC m-2	Crowther, T.W., Todd-Brown, K.E.O., Rowe, C.W., Wieder, W.R., Carey, J.C., Machmuller, M.B. et al. (2016). Quantifying global soil carbon losses in response to warming. Nature, 540, 104-108.
INCREASE Brandbjerg, Demark			8.2	603	6	0.9	10.13	8.075	6	NA	1.399	Temperate Broadleaf and Mixed Forests		kgC m-2	Crowther, T.W., Todd-Brown, K.E.O., Rowe, C.W., Wieder, W.R., Carey, J.C., Machmuller, M.B. et al. (2016). Quantifying global soil carbon losses in response to warming. Nature, 540, 104-108.
Krycklan, Sweden			1	609	2	1	44.85	43.89	9	NA	4.177	Forest		kgC m-2	Crowther, T.W., Todd-Brown, K.E.O., Rowe, C.W., Wieder, W.R., Carey, J.C., Machmuller, M.B. et al. (2016). Quantifying global soil carbon losses in response to warming. Nature, 540, 104-108.
Jasper Ridge, CA, USA			13.7	635	2	1.773	14.04	13.09	4	NA	2.205	Temperate Grasslands, Savannas and Shrublands		kgC m-2	Crowther, T.W., Todd-Brown, K.E.O., Rowe, C.W., Wieder, W.R., Carey, J.C., Machmuller, M.B. et al. (2016). Quantifying global soil carbon losses in response to warming. Nature, 540, 104-108.
Jasper Ridge, CA, USA [CO2]			13.7	635	2	1.773	15.53	15.65	4	NA	3.289	Temperate Grasslands, Savannas and Shrublands		kgC m-2	Crowther, T.W., Todd-Brown, K.E.O., Rowe, C.W., Wieder, W.R., Carey, J.C., Machmuller, M.B. et al. (2016). Quantifying global soil carbon losses in response to warming. Nature, 540, 104-108.
Oak Ridge, Tennessee, USA			13.9	1347	5	2.6	27.96	29.1	3	NA	3.886	Forest		kgC m-2	Crowther, T.W., Todd-Brown, K.E.O., Rowe, C.W., Wieder, W.R., Carey, J.C., Machmuller, M.B. et al. (2016). Quantifying global soil carbon losses in response to warming. Nature, 540, 104-108.
Oak Ridge, Tennessee, USA [CO2]			13.9	1347	5	2.6	27.32	30.94	3	NA	2.625	Forest		kgC m-2	Crowther, T.W., Todd-Brown, K.E.O., Rowe, C.W., Wieder, W.R., Carey, J.C., Machmuller, M.B. et al. (2016). Quantifying global soil carbon losses in response to warming. Nature, 540, 104-108.
Oklahoma Tall Grass Prairie, OK, USA [clipped grass]			16.3	906	10	1.479	27.42	21.78	6	NA	11.09	Temperate Grasslands, Savannas and Shrublands		kgC m-2	Crowther, T.W., Todd-Brown, K.E.O., Rowe, C.W., Wieder, W.R., Carey, J.C., Machmuller, M.B. et al. (2016). Quantifying global soil carbon losses in response to warming. Nature, 540, 104-108.
Oklahoma Tall Grass Prairie, OK, USA			16.3	906	10	1.479	25.27	23.69	6	NA	12.93	Temperate Grasslands, Savannas and Shrublands		kgC m-2	Crowther, T.W., Todd-Brown, K.E.O., Rowe, C.W., Wieder, W.R., Carey, J.C., Machmuller, M.B. et al. (2016). Quantifying global soil carbon losses in response to warming. Nature, 540, 104-108.
Research Station of Songnen Grassland Ecosystem, China			5.2	436	3	1.75	20.29	19.47	6	NA	0.3409	Temperate Grasslands, Savannas and Shrublands		kgC m-2	Crowther, T.W., Todd-Brown, K.E.O., Rowe, C.W., Wieder, W.R., Carey, J.C., Machmuller, M.B. et al. (2016). Quantifying global soil carbon losses in response to warming. Nature, 540, 104-108.
Duke Forest, NC, USA [3 degrees]			14.4	1161	4	3	36.89	47.34	3	NA	18.54	Forest		kgC m-2	Crowther, T.W., Todd-Brown, K.E.O., Rowe, C.W., Wieder, W.R., Carey, J.C., Machmuller, M.B. et al. (2016). Quantifying global soil carbon losses in response to warming. Nature, 540, 104-108.
Duke Forest, NC, USA [5 degrees]			14.4	1161	4	5	36.89	42.64	3	NA	3.876	Forest		kgC m-2	Crowther, T.W., Todd-Brown, K.E.O., Rowe, C.W., Wieder, W.R., Carey, J.C., Machmuller, M.B. et al. (2016). Quantifying global soil carbon losses in response to warming. Nature, 540, 104-108.
Konza Prairie, KS, USA			12	872	4	1	47.36	47.61	12	NA	6.327	Temperate Grasslands, Savannas and Shrublands		kgC m-2	Crowther, T.W., Todd-Brown, K.E.O., Rowe, C.W., Wieder, W.R., Carey, J.C., Machmuller, M.B. et al. (2016). Quantifying global soil carbon losses in response to warming. Nature, 540, 104-108.
Whitehall, GA, USA [3 degrees]			16.5	1230	3	2.096	12.44	12.87	6	NA	8.818	Forest		kgC m-2	Crowther, T.W., Todd-Brown, K.E.O., Rowe, C.W., Wieder, W.R., Carey, J.C., Machmuller, M.B. et al. (2016). Quantifying global soil carbon losses in response to warming. Nature, 540, 104-108.
Whitehall, GA, USA [5 degrees]			16.5	1230	4	4.27	13.16	10.05	6	NA	4.062	Forest		kgC m-2	Crowther, T.W., Todd-Brown, K.E.O., Rowe, C.W., Wieder, W.R., Carey, J.C., Machmuller, M.B. et al. (2016). Quantifying global soil carbon losses in response to warming. Nature, 540, 104-108.
Dry Heath Env. Control, Sweden			-0.1	390	14	1.5	51.25	50.53	6	NA	4.366	Tundra		kgC m-2	Crowther, T.W., Todd-Brown, K.E.O., Rowe, C.W., Wieder, W.R., Carey, J.C., Machmuller, M.B. et al. (2016). Quantifying global soil carbon losses in response to warming. Nature, 540, 104-108.
Prairie Heating and CO2 Enrichment, WY, USA			7	384	6	2.8	17.51	20.03	5	NA	2.494	Temperate Grasslands, Savannas and Shrublands		kgC m-2	Crowther, T.W., Todd-Brown, K.E.O., Rowe, C.W., Wieder, W.R., Carey, J.C., Machmuller, M.B. et al. (2016). Quantifying global soil carbon losses in response to warming. Nature, 540, 104-108.
INCREASE Garraf, Spain			15.5	632	4.5	0.94	24.42	24.81	3	NA	8.746	Mediterranean Forests, Woodlands and Scrub		kgC m-2	Crowther, T.W., Todd-Brown, K.E.O., Rowe, C.W., Wieder, W.R., Carey, J.C., Machmuller, M.B. et al. (2016). Quantifying global soil carbon losses in response to warming. Nature, 540, 104-108.
HOCC-Experiment, Germany			8.9	729	3	1.954	13.84	15.47	4	NA	2.457	Temperate Grasslands, Savannas and Shrublands		kgC m-2	Crowther, T.W., Todd-Brown, K.E.O., Rowe, C.W., Wieder, W.R., Carey, J.C., Machmuller, M.B. et al. (2016). Quantifying global soil carbon losses in response to warming. Nature, 540, 104-108.
HOCC-Experiment, Germany [precipitation 1]			8.9	729	3	1.954	13.26	15.25	4	NA	1.427	Temperate Grasslands, Savannas and Shrublands		kgC m-2	Crowther, T.W., Todd-Brown, K.E.O., Rowe, C.W., Wieder, W.R., Carey, J.C., Machmuller, M.B. et al. (2016). Quantifying global soil carbon losses in response to warming. Nature, 540, 104-108.
HOCC-Experiment, Germany [precipitation 2]			8.9	729	3	1.954	11.63	14.28	4	NA	2.466	Temperate Grasslands, Savannas and Shrublands		kgC m-2	Crowther, T.W., Todd-Brown, K.E.O., Rowe, C.W., Wieder, W.R., Carey, J.C., Machmuller, M.B. et al. (2016). Quantifying global soil carbon losses in response to warming. Nature, 540, 104-108.
HOCC-Experiment, Germany [precipitation 3]			8.9	729	3	1.954	14.55	16.14	4	NA	2.043	Temperate Grasslands, Savannas and Shrublands		kgC m-2	Crowther, T.W., Todd-Brown, K.E.O., Rowe, C.W., Wieder, W.R., Carey, J.C., Machmuller, M.B. et al. (2016). Quantifying global soil carbon losses in response to warming. Nature, 540, 104-108.
HOCC-Experiment, Germany [precipitation 4]			8.9	729	3	1.954	13.95	14.81	4	NA	2.861	Temperate Grasslands, Savannas and Shrublands		kgC m-2	Crowther, T.W., Todd-Brown, K.E.O., Rowe, C.W., Wieder, W.R., Carey, J.C., Machmuller, M.B. et al. (2016). Quantifying global soil carbon losses in response to warming. Nature, 540, 104-108.
BioCON, MN, USA [elevated C02, ambient N, negative H20]			3.8	761	0.42	2.5	13.59	13.94	3	NA	2.312	Forest		kgC m-2	Crowther, T.W., Todd-Brown, K.E.O., Rowe, C.W., Wieder, W.R., Carey, J.C., Machmuller, M.B. et al. (2016). Quantifying global soil carbon losses in response to warming. Nature, 540, 104-108.
BioCON, MN, USA [elevated C02, elevated N, negative H20]			3.8	761	0.42	2.5	19.6	20.74	3	NA	11.53	Forest		kgC m-2	Crowther, T.W., Todd-Brown, K.E.O., Rowe, C.W., Wieder, W.R., Carey, J.C., Machmuller, M.B. et al. (2016). Quantifying global soil carbon losses in response to warming. Nature, 540, 104-108.
BioCON, MN, USA [elevated C02, elevated N, ambient H20]			3.8	761	0.42	2.5	14.91	13.82	3	NA	0.1774	Forest		kgC m-2	Crowther, T.W., Todd-Brown, K.E.O., Rowe, C.W., Wieder, W.R., Carey, J.C., Machmuller, M.B. et al. (2016). Quantifying global soil carbon losses in response to warming. Nature, 540, 104-108.
BioCON, MN, USA [ambient C02, ambient N, ambient H20]			3.8	761	0.42	2.5	14.13	14.15	3	NA	4.641	Forest		kgC m-2	Crowther, T.W., Todd-Brown, K.E.O., Rowe, C.W., Wieder, W.R., Carey, J.C., Machmuller, M.B. et al. (2016). Quantifying global soil carbon losses in response to warming. Nature, 540, 104-108.
BioCON, MN, USA [ambient C02, elevated N, negative H20]			3.8	761	0.42	2.5	14.8	15.35	3	NA	4.115	Forest		kgC m-2	Crowther, T.W., Todd-Brown, K.E.O., Rowe, C.W., Wieder, W.R., Carey, J.C., Machmuller, M.B. et al. (2016). Quantifying global soil carbon losses in response to warming. Nature, 540, 104-108.
BioCON, MN, USA [ambient C02, elevated N, ambient H20]			3.8	761	0.42	2.5	13.54	13.9	3	NA	2.389	Forest		kgC m-2	Crowther, T.W., Todd-Brown, K.E.O., Rowe, C.W., Wieder, W.R., Carey, J.C., Machmuller, M.B. et al. (2016). Quantifying global soil carbon losses in response to warming. Nature, 540, 104-108.
Heating of Prairie Systems 1, OR, USA			11.4	1194	2.2	2.75	42.6	38.6	5	NA	4.242	Temperate Grasslands, Savannas and Shrublands		kgC m-2	Crowther, T.W., Todd-Brown, K.E.O., Rowe, C.W., Wieder, W.R., Carey, J.C., Machmuller, M.B. et al. (2016). Quantifying global soil carbon losses in response to warming. Nature, 540, 104-108.
Heating of Prairie Systems 1, OR, USA [precipitation]			11.4	1194	2.2	2.75	42.66	41.04	5	NA	4.821	Temperate Grasslands, Savannas and Shrublands		kgC m-2	Crowther, T.W., Todd-Brown, K.E.O., Rowe, C.W., Wieder, W.R., Carey, J.C., Machmuller, M.B. et al. (2016). Quantifying global soil carbon losses in response to warming. Nature, 540, 104-108.
Heating of Prairie Systems 2, OR, USA [precipitation]			11.4	1364	2.16	2.98	31.82	32.97	5	NA	2.909	Temperate Grasslands, Savannas and Shrublands		kgC m-2	Crowther, T.W., Todd-Brown, K.E.O., Rowe, C.W., Wieder, W.R., Carey, J.C., Machmuller, M.B. et al. (2016). Quantifying global soil carbon losses in response to warming. Nature, 540, 104-108.
Heating of Prairie Systems 3, WA, USA [precipitation]			10.1	1199	1.75	2.94	36.38	40.8	5	NA	6.846	Temperate Grasslands, Savannas and Shrublands		kgC m-2	Crowther, T.W., Todd-Brown, K.E.O., Rowe, C.W., Wieder, W.R., Carey, J.C., Machmuller, M.B. et al. (2016). Quantifying global soil carbon losses in response to warming. Nature, 540, 104-108.
Heating of Prairie Systems 2, OR, USA			11.4	1364	2.16	2.98	35.57	34.42	5	NA	8.201	Temperate Grasslands, Savannas and Shrublands		kgC m-2	Crowther, T.W., Todd-Brown, K.E.O., Rowe, C.W., Wieder, W.R., Carey, J.C., Machmuller, M.B. et al. (2016). Quantifying global soil carbon losses in response to warming. Nature, 540, 104-108.
Heating of Prairie Systems 3, WA, USA			10.1	1199	1.75	2.94	41.31	39.01	5	NA	7.942	Temperate Grasslands, Savannas and Shrublands		kgC m-2	Crowther, T.W., Todd-Brown, K.E.O., Rowe, C.W., Wieder, W.R., Carey, J.C., Machmuller, M.B. et al. (2016). Quantifying global soil carbon losses in response to warming. Nature, 540, 104-108.
INCREASE Mols, Denmark			7.4	592	4	0.9	47.64	38.8	3	NA	8.516	Temperate Grasslands, Savannas and Shrublands		kgC m-2	Crowther, T.W., Todd-Brown, K.E.O., Rowe, C.W., Wieder, W.R., Carey, J.C., Machmuller, M.B. et al. (2016). Quantifying global soil carbon losses in response to warming. Nature, 540, 104-108.
Arctic LTER, AK, USA			-11.2	237	20	0.53	24.63	21.14	4	NA	3.201	Tundra		kgC m-2	Crowther, T.W., Todd-Brown, K.E.O., Rowe, C.W., Wieder, W.R., Carey, J.C., Machmuller, M.B. et al. (2016). Quantifying global soil carbon losses in response to warming. Nature, 540, 104-108.
Hubbard Brook, NH, USA			5.4	1082	0.8333	4.83	76.38	63.48	8	NA	12.36	Forest		kgC m-2	Crowther, T.W., Todd-Brown, K.E.O., Rowe, C.W., Wieder, W.R., Carey, J.C., Machmuller, M.B. et al. (2016). Quantifying global soil carbon losses in response to warming. Nature, 540, 104-108.
ITEX, Greenland			-11.3	112	9	2	2.071	1.635	1	NA	NA	Tundra		kgC m-2	Crowther, T.W., Todd-Brown, K.E.O., Rowe, C.W., Wieder, W.R., Carey, J.C., Machmuller, M.B. et al. (2016). Quantifying global soil carbon losses in response to warming. Nature, 540, 104-108.
ITEX, Greenland [vegetated]			-11.3	112	9	2	21.36	20.02	1	NA	NA	Tundra		kgC m-2	Crowther, T.W., Todd-Brown, K.E.O., Rowe, C.W., Wieder, W.R., Carey, J.C., Machmuller, M.B. et al. (2016). Quantifying global soil carbon losses in response to warming. Nature, 540, 104-108.
Li et al. 2011	92.89	34.73			2	2.98	2.61	2.15	3	0.84	0.77	Alpine swamp meadow		kgC m-2	Li, N., Wang, G., Gao, Y. & Wang, J. (2011). Warming effects on plant growth, soil nutrients, microbial biomass and soil enzymes activities of two alpine meadows in tibetan plateau. Polish Journal of Ecology, 59, 25-32.
Li et al. 2011	92.89	34.73			2	2.98	4.12	4.6	3	1.32	1.5	Alpine swamp meadow		kgC m-2	Li, N., Wang, G., Gao, Y. & Wang, J. (2011). Warming effects on plant growth, soil nutrients, microbial biomass and soil enzymes activities of two alpine meadows in tibetan plateau. Polish Journal of Ecology, 59, 25-32.
Li et al. 2011	92.89	34.73			2	5.52	2.61	2.26	3	0.84	0.55	Alpine swamp meadow		kgC m-2	Li, N., Wang, G., Gao, Y. & Wang, J. (2011). Warming effects on plant growth, soil nutrients, microbial biomass and soil enzymes activities of two alpine meadows in tibetan plateau. Polish Journal of Ecology, 59, 25-32.
Li et al. 2011	92.89	34.73			2	5.52	4.12	4.96	3	1.32	1.54	Alpine swamp meadow		kgC m-2	Li, N., Wang, G., Gao, Y. & Wang, J. (2011). Warming effects on plant growth, soil nutrients, microbial biomass and soil enzymes activities of two alpine meadows in tibetan plateau. Polish Journal of Ecology, 59, 25-32.
Li et al. 2011	92.89	34.73			2	2.59	0.45	0.48	3	0.15	0.17	Alpine meadow		kgC m-2	Li, N., Wang, G., Gao, Y. & Wang, J. (2011). Warming effects on plant growth, soil nutrients, microbial biomass and soil enzymes activities of two alpine meadows in tibetan plateau. Polish Journal of Ecology, 59, 25-32.
Li et al. 2011	92.89	34.73			2	2.59	1.14	1.18	3	0.36	0.39	Alpine meadow		kgC m-2	Li, N., Wang, G., Gao, Y. & Wang, J. (2011). Warming effects on plant growth, soil nutrients, microbial biomass and soil enzymes activities of two alpine meadows in tibetan plateau. Polish Journal of Ecology, 59, 25-32.
Li et al. 2011	92.89	34.73			2	5.16	0.45	0.36	3	0.15	0.15	Alpine meadow		kgC m-2	Li, N., Wang, G., Gao, Y. & Wang, J. (2011). Warming effects on plant growth, soil nutrients, microbial biomass and soil enzymes activities of two alpine meadows in tibetan plateau. Polish Journal of Ecology, 59, 25-32.
Li et al. 2011	92.89	34.73			2	5.16	1.14	1.01	3	0.36	0.34	Alpine meadow		kgC m-2	Li, N., Wang, G., Gao, Y. & Wang, J. (2011). Warming effects on plant growth, soil nutrients, microbial biomass and soil enzymes activities of two alpine meadows in tibetan plateau. Polish Journal of Ecology, 59, 25-32.
He et al. 2012	116.18	42.33			6	1.39	2.37	2.24	6	0.08	0.11	Grassland		kgC m-2	He, N., Chen, Q., Han, X., Yu, G. & Li, L. (2012). Warming and increased precipitation individually influence soil carbon sequestration of Inner Mongolian grasslands, China. Agriculture, Ecosystems & Environment, 158, 184-191.
He et al. 2012	116.18	42.33			6	1.39	1.77	1.74	6	0.08	0.08	Grassland		kgC m-2	He, N., Chen, Q., Han, X., Yu, G. & Li, L. (2012). Warming and increased precipitation individually influence soil carbon sequestration of Inner Mongolian grasslands, China. Agriculture, Ecosystems & Environment, 158, 184-191.
He et al. 2012	116.18	42.33			6	1.39	1.25	1.26	6	0.06	0.14	Grassland		kgC m-2	He, N., Chen, Q., Han, X., Yu, G. & Li, L. (2012). Warming and increased precipitation individually influence soil carbon sequestration of Inner Mongolian grasslands, China. Agriculture, Ecosystems & Environment, 158, 184-191.
Zhou et al. 2013	116.18	42.33			6	1.39	26.34	27.14	6	8.29	5.48	Semiarid grassland		kgC m-2	Zhou, X., Chen, C., Wang, Y., Smaill, S. & Clinton, P. (2013). Warming Rather Than Increased Precipitation Increases Soil Recalcitrant Organic Carbon in a Semiarid Grassland after 6 Years of Treatments. PLOS ONE, 8, e53761.
Zhou et al. 2013	116.18	42.33			6	1.39	16.99	17.79	6	6.1	7.81	Semiarid grassland		kgC m-2	Zhou, X., Chen, C., Wang, Y., Smaill, S. & Clinton, P. (2013). Warming Rather Than Increased Precipitation Increases Soil Recalcitrant Organic Carbon in a Semiarid Grassland after 6 Years of Treatments. PLOS ONE, 8, e53761.
Zhou et al. 2013	116.18	42.33			6	1.39	12.81	14.73	6	3.5	2.98	Semiarid grassland		kgC m-2	Zhou, X., Chen, C., Wang, Y., Smaill, S. & Clinton, P. (2013). Warming Rather Than Increased Precipitation Increases Soil Recalcitrant Organic Carbon in a Semiarid Grassland after 6 Years of Treatments. PLOS ONE, 8, e53761.
Zhou et al. 2013	116.18	42.33			6	1.39	10.73	10	6	3.5	5.54	Semiarid grassland		kgC m-2	Zhou, X., Chen, C., Wang, Y., Smaill, S. & Clinton, P. (2013). Warming Rather Than Increased Precipitation Increases Soil Recalcitrant Organic Carbon in a Semiarid Grassland after 6 Years of Treatments. PLOS ONE, 8, e53761.
Zhou et al. 2013	116.18	42.33			6	1.39	1.61	1.13	6	0.62	0.31	Semiarid grassland		kgC m-2	Zhou, X., Chen, C., Wang, Y., Smaill, S. & Clinton, P. (2013). Warming Rather Than Increased Precipitation Increases Soil Recalcitrant Organic Carbon in a Semiarid Grassland after 6 Years of Treatments. PLOS ONE, 8, e53761.
Zhou et al. 2013	116.18	42.33			6	1.39	0.86	0.67	6	0.17	0.14	Semiarid grassland		kgC m-2	Zhou, X., Chen, C., Wang, Y., Smaill, S. & Clinton, P. (2013). Warming Rather Than Increased Precipitation Increases Soil Recalcitrant Organic Carbon in a Semiarid Grassland after 6 Years of Treatments. PLOS ONE, 8, e53761.
Zhou et al. 2013	116.18	42.33			6	1.39	11.9	11.18	6	3.86	3.13	Semiarid grassland		kgC m-2	Zhou, X., Chen, C., Wang, Y., Smaill, S. & Clinton, P. (2013). Warming Rather Than Increased Precipitation Increases Soil Recalcitrant Organic Carbon in a Semiarid Grassland after 6 Years of Treatments. PLOS ONE, 8, e53761.
Zhou et al. 2013	116.18	42.33			6	1.39	6.86	7.02	6	2.73	2.93	Semiarid grassland		kgC m-2	Zhou, X., Chen, C., Wang, Y., Smaill, S. & Clinton, P. (2013). Warming Rather Than Increased Precipitation Increases Soil Recalcitrant Organic Carbon in a Semiarid Grassland after 6 Years of Treatments. PLOS ONE, 8, e53761.
Sistla et al. 2013	-149.57	68.63			20	2	1.03	0.93	4	0.1	0.1	Tundra		kgC m-2	Sistla, S.A., Moore, J.C., Simpson, R.T., Gough, L., Shaver, G.R. & Schimel, J.P. (2013). Long-term warming restructures Arctic tundra without changing net soil carbon storage. Nature, 497, 615-618.
Sistla et al. 2013	-149.57	68.63			20	2	4.55	3.91	4	1.06	0.64	Tundra		kgC m-2	Sistla, S.A., Moore, J.C., Simpson, R.T., Gough, L., Shaver, G.R. & Schimel, J.P. (2013). Long-term warming restructures Arctic tundra without changing net soil carbon storage. Nature, 497, 615-618.
Luo_2009	-97.52	34.98			3	2	3.81	3.63	6	0.81	1.13	Grassland		kgC m-2	Luo, Y., Sherry, R., Zhou, X. & Wan, S. (2009). Terrestrial carbon-cycle feedback to climate warming: experimental evidence on plant regulation and impacts of biofuel feedstock harvest. GCB Bioenergy, 1, 62-74.
Luo_2009	-97.52	34.98			6	2	3.84	3.71	6	1.08	0.66	Grassland		kgC m-2	Luo, Y., Sherry, R., Zhou, X. & Wan, S. (2009). Terrestrial carbon-cycle feedback to climate warming: experimental evidence on plant regulation and impacts of biofuel feedstock harvest. GCB Bioenergy, 1, 62-74.
Strebel_2010	16.1	78.17			4	0.1	3.56	4.47	5	0.98	3.42	Tundra		kgC m-2	Strebel, D., Elberling, B., Morgner, E., Knicker, H.E. & Cooper, E.J. (2010). Cold-season soil respiration in response to grazing and warming in High-Arctic Svalbard. Polar Research, 29, 46-57.
Strebel_2010	16.1	78.17			4	1	7.19	7.24	5	0.46	0.98	Tundra		kgC m-2	Strebel, D., Elberling, B., Morgner, E., Knicker, H.E. & Cooper, E.J. (2010). Cold-season soil respiration in response to grazing and warming in High-Arctic Svalbard. Polar Research, 29, 46-57.
Xue et al. 2015	92.9325-92.935	34.826-34.827			2	1.53	6.84	6.71	5	0.29	0.58	Alpine meadow			Xue, X., Peng, F., You, Q., Xu, M. & Dong, S. (2015). Belowground carbon responses to experimental warming regulated by soil moisture change in an alpine ecosystem of the Qinghai–Tibet Plateau. Ecology and Evolution, 5, 4063-4078.
Xue et al. 2015	92.9325-92.936	34.826-34.828			2	2.37	5.39	5.53	5	0.3	0.3	Alpine meadow			Xue, X., Peng, F., You, Q., Xu, M. & Dong, S. (2015). Belowground carbon responses to experimental warming regulated by soil moisture change in an alpine ecosystem of the Qinghai–Tibet Plateau. Ecology and Evolution, 5, 4063-4078.
Xue et al. 2015	92.9325-92.937	34.826-34.829			2	1.7	4.61	5.13	5	0.28	0.58	Alpine meadow			Xue, X., Peng, F., You, Q., Xu, M. & Dong, S. (2015). Belowground carbon responses to experimental warming regulated by soil moisture change in an alpine ecosystem of the Qinghai–Tibet Plateau. Ecology and Evolution, 5, 4063-4078.
Xue et al. 2015	92.9325-92.938	34.826-34.830			2	1.7	4.47	5	5	0.6	0.29	Alpine meadow			Xue, X., Peng, F., You, Q., Xu, M. & Dong, S. (2015). Belowground carbon responses to experimental warming regulated by soil moisture change in an alpine ecosystem of the Qinghai–Tibet Plateau. Ecology and Evolution, 5, 4063-4078.
Xue et al. 2015	92.9325-92.939	34.826-34.831			2	0.28	4.08	5.66	5	0.59	0.59	Alpine meadow			Xue, X., Peng, F., You, Q., Xu, M. & Dong, S. (2015). Belowground carbon responses to experimental warming regulated by soil moisture change in an alpine ecosystem of the Qinghai–Tibet Plateau. Ecology and Evolution, 5, 4063-4078.
Li et al. 2010	32.5-35.67	90.5-95.36	16.3	915	2	0.68	82.35	52.3	5	18.78	9.34	Alpine swamp meadow			Li, N., Wang, G.X., Gao, Y.H., Wang, J.F., Liu, L.A., 2010. Effects of simulated warming on soil nutrients and biological characteristics of alpine meadow soil in the head waters region of the YangTZe River (in Chinese with English abstract). Acta Pedologica Sin. 47, 1214-1224.
Li et al. 2010	32.5-35.68	90.5-95.37	-4	690	2	0.68	35.77	43.56	5	10.63	15.62	Alpine swamp meadow			Li, N., Wang, G.X., Gao, Y.H., Wang, J.F., Liu, L.A., 2010. Effects of simulated warming on soil nutrients and biological characteristics of alpine meadow soil in the head waters region of the YangTZe River (in Chinese with English abstract). Acta Pedologica Sin. 47, 1214-1224.
Li et al. 2010	32.5-35.69	90.5-95.38	-8.8	370	2	1.43	82.35	74.19	5	18.78	9.26	Alpine swamp meadow			Li, N., Wang, G.X., Gao, Y.H., Wang, J.F., Liu, L.A., 2010. Effects of simulated warming on soil nutrients and biological characteristics of alpine meadow soil in the head waters region of the YangTZe River (in Chinese with English abstract). Acta Pedologica Sin. 47, 1214-1224.
Li et al. 2010	32.5-35.70	90.5-95.39	-8.8	370	2	1.43	35.77	49.78	5	10.63	9.26	Alpine swamp meadow			Li, N., Wang, G.X., Gao, Y.H., Wang, J.F., Liu, L.A., 2010. Effects of simulated warming on soil nutrients and biological characteristics of alpine meadow soil in the head waters region of the YangTZe River (in Chinese with English abstract). Acta Pedologica Sin. 47, 1214-1224.
Li et al. 2010	32.5-35.71	90.5-95.40	-2	848	2	0.31	10.04	14.72	5	1.9	1.33	Alpine meadow			Li, N., Wang, G.X., Gao, Y.H., Wang, J.F., Liu, L.A., 2010. Effects of simulated warming on soil nutrients and biological characteristics of alpine meadow soil in the head waters region of the YangTZe River (in Chinese with English abstract). Acta Pedologica Sin. 47, 1214-1224.
Li et al. 2010	32.5-35.72	90.5-95.41	-2	848	2	0.31	12.77	11.57	5	2.47	3.04	Alpine meadow			Li, N., Wang, G.X., Gao, Y.H., Wang, J.F., Liu, L.A., 2010. Effects of simulated warming on soil nutrients and biological characteristics of alpine meadow soil in the head waters region of the YangTZe River (in Chinese with English abstract). Acta Pedologica Sin. 47, 1214-1224.
Li et al. 2010	32.5-35.73	90.5-95.42			2	3.93	10.04	12.85	5	1.9	5.33	Alpine meadow			Li, N., Wang, G.X., Gao, Y.H., Wang, J.F., Liu, L.A., 2010. Effects of simulated warming on soil nutrients and biological characteristics of alpine meadow soil in the head waters region of the YangTZe River (in Chinese with English abstract). Acta Pedologica Sin. 47, 1214-1224.
Li et al. 2010	32.5-35.74	90.5-95.43			2	3.93	12.77	11.91	5	2.47	3.24	Alpine meadow			Li, N., Wang, G.X., Gao, Y.H., Wang, J.F., Liu, L.A., 2010. Effects of simulated warming on soil nutrients and biological characteristics of alpine meadow soil in the head waters region of the YangTZe River (in Chinese with English abstract). Acta Pedologica Sin. 47, 1214-1224.
Rui et al. 2011	101.2	37.6167			3	2.83	573	560	4	148	106	Alpine meadow			Rui, Y., Wang, S., Xu, Z., Wang, Y., Chen, C., Zhou, X. et al. (2011). Warming and grazing affect soil labile carbon and nitrogen pools differently in an alpine meadow of the Qinghai-Tibet Plateau in China. Journal of Soils and Sediments, 11, 903-914.
Rui et al. 2011	101.2	37.6167			3	3.03	465	433	4	122	40	Alpine meadow			Rui, Y., Wang, S., Xu, Z., Wang, Y., Chen, C., Zhou, X. et al. (2011). Warming and grazing affect soil labile carbon and nitrogen pools differently in an alpine meadow of the Qinghai-Tibet Plateau in China. Journal of Soils and Sediments, 11, 903-914.
Rui et al. 2011	101.2	37.6167			3	3.03	381	369	4	62	38	Alpine meadow			Rui, Y., Wang, S., Xu, Z., Wang, Y., Chen, C., Zhou, X. et al. (2011). Warming and grazing affect soil labile carbon and nitrogen pools differently in an alpine meadow of the Qinghai-Tibet Plateau in China. Journal of Soils and Sediments, 11, 903-914.
Rui et al. 2011	101.2	37.6167			3	1.03	320	318	4	52	74	Alpine meadow			Rui, Y., Wang, S., Xu, Z., Wang, Y., Chen, C., Zhou, X. et al. (2011). Warming and grazing affect soil labile carbon and nitrogen pools differently in an alpine meadow of the Qinghai-Tibet Plateau in China. Journal of Soils and Sediments, 11, 903-914.
Zhang et al. 2015	92.9333	34.85			3	1.4	16.5	17.1	3	1.32	3.26	Alpine meadow			Zhang, X. Z., Shen, Z. X., & Fu, G. (2015). A meta-analysis of the effects of experimental warming on soil carbon and nitrogen dynamics on the Tibetan Plateau. Applied Soil Ecology, 87, 32-38.
Zhang et al. 2015	92.9333	34.85			3	1.4	13.5	11.1	3	1.83	1.71	Alpine meadow			Zhang, X. Z., Shen, Z. X., & Fu, G. (2015). A meta-analysis of the effects of experimental warming on soil carbon and nitrogen dynamics on the Tibetan Plateau. Applied Soil Ecology, 87, 32-38.
Zhang et al. 2015	92.9333	34.85			3	1.1	9.93	7.28	3	1.17	0.73	Alpine meadow			Zhang, X. Z., Shen, Z. X., & Fu, G. (2015). A meta-analysis of the effects of experimental warming on soil carbon and nitrogen dynamics on the Tibetan Plateau. Applied Soil Ecology, 87, 32-38.
Zhang et al. 2015	92.9333	34.85	14.4	473	3	0.3	7.43	6.67	3	1.21	1.3	Alpine meadow			Zhang, X. Z., Shen, Z. X., & Fu, G. (2015). A meta-analysis of the effects of experimental warming on soil carbon and nitrogen dynamics on the Tibetan Plateau. Applied Soil Ecology, 87, 32-38.
Zhang et al. 2015	92.9333	34.85	14.4	473	3	0.1	5.97	5.13	3	0.95	1.7	Alpine meadow			Zhang, X. Z., Shen, Z. X., & Fu, G. (2015). A meta-analysis of the effects of experimental warming on soil carbon and nitrogen dynamics on the Tibetan Plateau. Applied Soil Ecology, 87, 32-38.
Cheng et al.					11	2.78	10.5	7.5	6	2.1	0.9	Grassland			Chen, Z., Yin, H.J., Wei, Y.Y., Liu, Q., 2010. Short-term effects of night warming and nitrogen addition on soil available nitrogen and microbial properties in subalpine coniferous forest, Western Sichuan, China (in Chinese with English abstract). Chin. J. Plant Ecol. 34, 1254-1264.
Cheng et al.					11	2.78	12.64	7.48	6	0.8	0.8	Grassland			Chen, Z., Yin, H.J., Wei, Y.Y., Liu, Q., 2010. Short-term effects of night warming and nitrogen addition on soil available nitrogen and microbial properties in subalpine coniferous forest, Western Sichuan, China (in Chinese with English abstract). Chin. J. Plant Ecol. 34, 1254-1264.
Yu et al. 2015	101.2-101.55	37.48-37.75	21.5	304	16	2	120.93	126.88	16	17.56	18.85	Apline meadow			余欣超, 姚步青, 周华坤, 金艳霞, 杨月娟, 王文颖, ... & 赵新全. (2015). 青藏高原两种高寒草甸地下生物量及其碳分配对长期增温的响应差异. 科学通报, (4), 379-388.
Yu et al. 2015	101.2-101.56	37.48-37.76	21.5	304	16	2	61.64	68.54	16	10.01	10	Apline meadow			余欣超, 姚步青, 周华坤, 金艳霞, 杨月娟, 王文颖, ... & 赵新全. (2015). 青藏高原两种高寒草甸地下生物量及其碳分配对长期增温的响应差异. 科学通报, (4), 379-388.
Yu et al. 2015	101.2-101.57	37.48-37.77	21.5	304	16	2	45.29	61.21	16	15.07	13.76	Apline meadow			余欣超, 姚步青, 周华坤, 金艳霞, 杨月娟, 王文颖, ... & 赵新全. (2015). 青藏高原两种高寒草甸地下生物量及其碳分配对长期增温的响应差异. 科学通报, (4), 379-388.
Yu et al. 2015	101.2-101.58	37.48-37.78	24.9	354	16	2	138.33	124.82	16	25.13	22.62	Apline meadow			余欣超, 姚步青, 周华坤, 金艳霞, 杨月娟, 王文颖, ... & 赵新全. (2015). 青藏高原两种高寒草甸地下生物量及其碳分配对长期增温的响应差异. 科学通报, (4), 379-388.
Yu et al. 2015	101.2-101.59	37.48-37.79	24.9	354	16	2	92.77	88.38	16	23.87	22.62	Apline meadow			余欣超, 姚步青, 周华坤, 金艳霞, 杨月娟, 王文颖, ... & 赵新全. (2015). 青藏高原两种高寒草甸地下生物量及其碳分配对长期增温的响应差异. 科学通报, (4), 379-388.
Yu et al. 2015	101.2-101.60	37.48-37.80	-4.2	262	16	2	73.61	62.3	16	11.31	12.57	Apline meadow			余欣超, 姚步青, 周华坤, 金艳霞, 杨月娟, 王文颖, ... & 赵新全. (2015). 青藏高原两种高寒草甸地下生物量及其碳分配对长期增温的响应差异. 科学通报, (4), 379-388.
Belay-Tedla_2009	-97.52	34.97	-4.2	262	2.45	2	18.67	19.88	6	7.16	5.33	Grassland			Belay-Tedla, A., Zhou, X., Su, B., Wan, S. & Luo, Y. (2009). Labile, recalcitrant, and microbial carbon and nitrogen pools of a tallgrass prairie soil in the US Great Plains subjected to experimental warming and clipping. Soil Biology and Biochemistry, 41, 110-116.
Bergner_2004	-145.73	63.92		325	3	0.9	24.93	35.48	6	24.55	14.56	Forest			Belay-Tedla, A., Zhou, X., Su, B., Wan, S. & Luo, Y. (2009). Labile, recalcitrant, and microbial carbon and nitrogen pools of a tallgrass prairie soil in the US Great Plains subjected to experimental warming and clipping. Soil Biology and Biochemistry, 41, 110-116.
Biasi_2008	74.85	67.85		325	1.25	0.9	40.4	38.5	3	4.04	3.85	Tundra			Biasi, C., Meyer, H., Rusalimova, O., Hämmerle, R., Kaiser, C., Baranyi, C. et al. (2008). Initial effects of experimental warming on carbon exchange rates, plant growth and microbial dynamics of a lichen-rich dwarf shrub tundra in Siberia. Plant and Soil, 307, 191-205.
Biasi_2008	74.85	67.85		325	1.25	0.9	14.7	16.9	3	1.47	1.69	Tundra			Biasi, C., Meyer, H., Rusalimova, O., Hämmerle, R., Kaiser, C., Baranyi, C. et al. (2008). Initial effects of experimental warming on carbon exchange rates, plant growth and microbial dynamics of a lichen-rich dwarf shrub tundra in Siberia. Plant and Soil, 307, 191-205.
Bjork_2007	18.5	68.35	5.5		10.25	1.5	8.29	10.44	4	2.55	6.15	Tundra			Björk, R.G., Majdi, H., Klemedtsson, L., Lewis-Jonsson, L. & Molau, U. (2007). Long-term warming effects on root morphology, root mass distribution, and microbial activity in two dry tundra plant communities in northern Sweden. New Phytologist, 176, 862-873.
Bjork_2007	18.5	68.35	5.5		10.25	1.5	31.44	28.54	5	6.74	6.36	Tundra			Björk, R.G., Majdi, H., Klemedtsson, L., Lewis-Jonsson, L. & Molau, U. (2007). Long-term warming effects on root morphology, root mass distribution, and microbial activity in two dry tundra plant communities in northern Sweden. New Phytologist, 176, 862-873.
Rinnan_2008	18.82	68.35	5.5		7	1	89	92	6	9.8	2.45	Shrubland			Rinnan, R., Michelsen, A. & Jonasson, S. (2008). Effects of litter addition and warming on soil carbon, nutrient pools and microbial communities in a subarctic heath ecosystem. Applied Soil Ecology, 39, 271-281.
Rinnan_2008	18.82	68.35			7	2	83	84	6	12.25	14.7	Shrubland			Rinnan, R., Michelsen, A. & Jonasson, S. (2008). Effects of litter addition and warming on soil carbon, nutrient pools and microbial communities in a subarctic heath ecosystem. Applied Soil Ecology, 39, 271-281.
Sorensen_2008	18.75	68.35			12	1.6	84.94	90.19	6	8.53	1.71	Shrubland			Sorensen, P.L., Michelsen, A. & Jonasson, S. (2008). Nitrogen Uptake During One Year in Subarctic Plant Functional Groups and in Microbes After Long-Term Warming and Fertilization. Ecosystems, 11, 1223-1233.
Sorensen_2008	18.75	68.35			13	1.6	83.04	85.95	6	8.22	5.12	Shrubland			Sorensen, P.L., Michelsen, A. & Jonasson, S. (2008). Nitrogen Uptake During One Year in Subarctic Plant Functional Groups and in Microbes After Long-Term Warming and Fertilization. Ecosystems, 11, 1223-1233.
Tscherko_2001	0.93	51.18			0.75	2	1.08	1.22	6	0.17	0.25	Grassland			Tscherko, D., Kandeler, E. & Jones, T.H. (2001). Effect of temperature on below-ground N-dynamics in a weedy model ecosystem at ambient and elevated atmospheric CO2 levels. Soil Biology and Biochemistry, 33, 491-501.
Tscherko_2001	0.93	51.18			1.5	2	2	1.7	6	0.46	0.09	Grassland			Tscherko, D., Kandeler, E. & Jones, T.H. (2001). Effect of temperature on below-ground N-dynamics in a weedy model ecosystem at ambient and elevated atmospheric CO2 levels. Soil Biology and Biochemistry, 33, 491-501.
Tscherko_2001	0.93	51.18			2.25	2	1.5	1.35	6	0.24	0.16	Grassland			Tscherko, D., Kandeler, E. & Jones, T.H. (2001). Effect of temperature on below-ground N-dynamics in a weedy model ecosystem at ambient and elevated atmospheric CO2 levels. Soil Biology and Biochemistry, 33, 491-501.
Jonasson et al., 1993	18.8167	68.35			2	1	79.9	84.9	3	5.54	3.12	dwarf shrub			Jonasson, S., Havström, M., Jensen, M. & Callaghan, T.V. (1993). In Situ Mineralization of Nitrogen and Phosphorus of Arctic Soils after Perturbations Simulating Climate Change. Oecologia, 95, 179-186.
Jonasson et al., 1993	18.8167	68.35			2	1	53.6	53.2	3	9.18	9.87	dwarf shrub			Jonasson, S., Havström, M., Jensen, M. & Callaghan, T.V. (1993). In Situ Mineralization of Nitrogen and Phosphorus of Arctic Soils after Perturbations Simulating Climate Change. Oecologia, 95, 179-186.
Sj?gersten et al., 2003	9.61667	62.3			2	0.9	394	433	5	39.4	43.3	Tundra			SjÖGersten, S., Turner, B.L., Mahieu, N., Condron, L.M. & Wookey, P.A. (2003).
Sj?gersten et al., 2003	9.61667	62.3			2	0.9	352	351	5	35.2	35.1	Tundra			SjÖGersten, S., Turner, B.L., Mahieu, N., Condron, L.M. & Wookey, P.A. (2003).
Sj?gersten et al., 2003	9.61667	62.3			2	0.9	400	448	5	40	44.8	Tundra			SjÖGersten, S., Turner, B.L., Mahieu, N., Condron, L.M. & Wookey, P.A. (2003).
Sj?gersten et al., 2003	9.61667	62.3			2	0.9	420	439	5	42	43.9	Tundra			SjÖGersten, S., Turner, B.L., Mahieu, N., Condron, L.M. & Wookey, P.A. (2003).
Sj?gersten et al., 2003	18.8167	68.35	9	850	2	0.9	405	425	5	40.5	42.5	Forest			SjÖGersten, S., Turner, B.L., Mahieu, N., Condron, L.M. & Wookey, P.A. (2003).
Sj?gersten et al., 2003	18.8167	68.35	9	850	2	0.9	385	429	5	38.5	42.9	Forest			SjÖGersten, S., Turner, B.L., Mahieu, N., Condron, L.M. & Wookey, P.A. (2003).
Sj?gersten et al., 2003	18.8167	68.35	9	850	2	0.9	296	330	5	29.6	33	Forest			SjÖGersten, S., Turner, B.L., Mahieu, N., Condron, L.M. & Wookey, P.A. (2003).
Sj?gersten et al., 2003	23.9833	69.75	9	850	2	0.9	427	370	5	42.7	37	Tundra			SjÖGersten, S., Turner, B.L., Mahieu, N., Condron, L.M. & Wookey, P.A. (2003).
Sj?gersten et al., 2003	23.9833	69.75	5.6	416	2	0.9	409	373	5	40.9	37.3	Tundra			SjÖGersten, S., Turner, B.L., Mahieu, N., Condron, L.M. & Wookey, P.A. (2003).
Sj?gersten et al., 2012	16.1	78.1667	5.6	416	3	1.6	12.72	8.41	5	2.16	1.22	meadow			Sjögersten, S., van der Wal, R. & Woodin, S.J. (2012). Impacts of Grazing and Climate Warming on C Pools and Decomposition Rates in Arctic Environments. Ecosystems, 15, 349-362.
Sj?gersten et al., 2012	16.1	78.1667	-5.3	270	3	1.6	8.34	8.6	5	3.1	3.34	tundra			Sjögersten, S., van der Wal, R. & Woodin, S.J. (2012). Impacts of Grazing and Climate Warming on C Pools and Decomposition Rates in Arctic Environments. Ecosystems, 15, 349-362.
Sistla et al., 2013	-149.567	68.6333	-5.3	270	20	0.5	44.6	38.2	4	3	5.8	tundra			Sistla, S.A., Moore, J.C., Simpson, R.T., Gough, L., Shaver, G.R. & Schimel, J.P. (2013). Long-term warming restructures Arctic tundra without changing net soil carbon storage. Nature, 497, 615-618.
Sistla et al., 2013	-149.567	68.6333	1	409	20	0.5	30.4	28.3	4	5	4	tundra			Sistla, S.A., Moore, J.C., Simpson, R.T., Gough, L., Shaver, G.R. & Schimel, J.P. (2013). Long-term warming restructures Arctic tundra without changing net soil carbon storage. Nature, 497, 615-618.
Sistla et al., 2013	-149.567	68.6333	1	409	20	0.5	7.2	8.7	4	3	3.6	tundra			Sistla, S.A., Moore, J.C., Simpson, R.T., Gough, L., Shaver, G.R. & Schimel, J.P. (2013). Long-term warming restructures Arctic tundra without changing net soil carbon storage. Nature, 497, 615-618.
Welker et al., 2004	-75.7833	78.8833	1	409	9	2	23.4	19.72	6	1.9	9.4	tundra			Welker, J.M., Fahnestock, J.T., Henry, G.H.R., O'Dea, K.W. & Chimner, R.A. (2004). CO2 exchange in three Canadian High Arctic ecosystems: response to long-term experimental warming. Global Change Biology, 10, 1981-1995.
Welker et al., 2004	-75.7833	78.8833	1	409	9	2	4.17	2.12	6	0.99	0.06	tundra			Welker, J.M., Fahnestock, J.T., Henry, G.H.R., O'Dea, K.W. & Chimner, R.A. (2004). CO2 exchange in three Canadian High Arctic ecosystems: response to long-term experimental warming. Global Change Biology, 10, 1981-1995.
Welker et al., 2004	-75.7833	78.8833	1.4	700	9	2	36.6	33.78	6	7.9	9.6	tundra			Welker, J.M., Fahnestock, J.T., Henry, G.H.R., O'Dea, K.W. & Chimner, R.A. (2004). CO2 exchange in three Canadian High Arctic ecosystems: response to long-term experimental warming. Global Change Biology, 10, 1981-1995.
Heng, 2011	100.92	37.97	1.4	700	1	2	10.454	8.349	9	1.849	1.054	Alpine meadow			Heng, T. 2011. The responses of soil carbon and nitrogen, microbial biomass carbon and nitrogen under alpine meadow of Qinghai-Tibet plateau to changing temperature and precipitation (in Chinese with English abstract). Southwest university of China.
Heng, 2011	100.92	37.97	1.4	700	1	2	7.587	6.098	9	1.814	1.238	Alpine meadow			Heng, T. 2011. The responses of soil carbon and nitrogen, microbial biomass carbon and nitrogen under alpine meadow of Qinghai-Tibet plateau to changing temperature and precipitation (in Chinese with English abstract). Southwest university of China.
Chen et al., 2010	103.88	31.68	1.4	700	1.5	4.19	7.777	7.576	4	0.563	0.113	Alpine forest			Chen, Z., Yin, H.J., Wei, Y.Y., Liu, Q., 2010. Short-term effects of night warming and nitrogen addition on soil available nitrogen and microbial properties in subalpine coniferous forest, Western Sichuan, China (in Chinese with English abstract). Chin. J. Plant Ecol. 34, 1254-1264.
Chen et al., 2010	103.88	31.68	1.4	700	2	4.19	6.945	7.152	4	0.053	0.107	Alpine forest			Chen, Z., Yin, H.J., Wei, Y.Y., Liu, Q., 2010. Short-term effects of night warming and nitrogen addition on soil available nitrogen and microbial properties in subalpine coniferous forest, Western Sichuan, China (in Chinese with English abstract). Chin. J. Plant Ecol. 34, 1254-1264.
Liu et al., 2011	103.88	31.68	1.4	700	1.7	2.1	7.402	7.831	4	0.761	0.457	Alpine forest			Liu, Q., Yin, H., Chen, J., Zhao, C., Cheng, X., Wei, Y. et al. (2011). Belowground responses of Picea asperata seedlings to warming and nitrogen fertilization in the eastern Tibetan Plateau. Ecological Research, 26, 637-648.
Yin et al., 2012	103.88	31.68	-5.3	270	4.5	3.7	7.45	7.86	4	0.43	0.636	Alpine forest			Yin, H., Chen, Z. & Liu, Q. (2012). Effects of experimental warming on soil N transformations of two coniferous species, Eastern Tibetan Plateau, China. Soil Biology and Biochemistry, 50, 77-84.
Xu et al., 2010	103.88	31.68			1	0.61	4.596	4.4193	4	0.2755	0.3894	Plantation			Xu, Z.F., Hu, R., Xiong, P., Wan, C.A., Cao, G., Liu, Q., 2010a. Initial soil responses to experimental warming in two contrasting forest ecosystems, Eastern Tibetan Plateau, China: Nutrient availabilities, microbial properties and enzyme activities. Appl. Soil Ecol. 46, 291-299.
Xu et al., 2010	103.88	31.68			1	0.56	1.50329	1.5135	4	1.4726	1.3567	Forest			Xu, Z.F., Hu, R., Xiong, P., Wan, C.A., Cao, G., Liu, Q., 2010a. Initial soil responses to experimental warming in two contrasting forest ecosystems, Eastern Tibetan Plateau, China: Nutrient availabilities, microbial properties and enzyme activities. Appl. Soil Ecol. 46, 291-299.
潘新丽 et al., 2008	102.784	31.6597			1	0.25	22.504	20.7126	6	1.0668	0.9259	Forest			潘新丽,林波,刘庆. 模拟增温对川西亚高山人工林土壤有机碳含量和土壤呼吸的影响[J]. 应用生态学报, 2008, (8): 1637-1643.
潘新丽 et al., 2008	102.784	31.6597			2	0.25	20.3905	19.4646	6	0.4831	0.2818	Forest			潘新丽,林波,刘庆. 模拟增温对川西亚高山人工林土壤有机碳含量和土壤呼吸的影响[J]. 应用生态学报, 2008, (8): 1637-1643.
潘新丽 et al., 2008	102.784	31.6597			1	0.25	15.0669	14.6538	6	1.2982	1.1998	Forest			潘新丽,林波,刘庆. 模拟增温对川西亚高山人工林土壤有机碳含量和土壤呼吸的影响[J]. 应用生态学报, 2008, (8): 1637-1643.
潘新丽 et al., 2008	102.784	31.6597			2	0.25	15.9127	15.5586	6	1.2982	0.5704	Forest			潘新丽,林波,刘庆. 模拟增温对川西亚高山人工林土壤有机碳含量和土壤呼吸的影响[J]. 应用生态学报, 2008, (8): 1637-1643.
王多斌 et al., 2019	102.783	37.2			1	7	81.6293	77.8886	5	11.3383	5.0186	Alpine meadow			王多斌. 高寒草甸植物群落和土壤有机碳对气候变化和放牧的响应[D]. 兰州大学, 2019.
王多斌 et al., 2019	102.783	37.2			2	7	79.4093	76.4557	5	4.7174	4.7174	Alpine meadow			王多斌. 高寒草甸植物群落和土壤有机碳对气候变化和放牧的响应[D]. 兰州大学, 2019.
刘永万 et al., 2019	92.8928	34.7289			3	2	48.0659	54.4071	5	4.3956	2.6941	Alpine meadow			刘永万,白炜,尹鹏松,等. 短期增温对长江源区高寒沼泽草甸植物-土壤C,N化学计量及季节变化特征的影响[J]. 草地学报, 2019, 27(6): 1553-1561.
刘永万 et al., 2019	92.8928	34.7289			3	4	48.0659	49.6512	5	4.3956	2.2687	Alpine meadow			刘永万,白炜,尹鹏松,等. 短期增温对长江源区高寒沼泽草甸植物-土壤C,N化学计量及季节变化特征的影响[J]. 草地学报, 2019, 27(6): 1553-1561.
衡涛 2011	100.917	37.9667			1.3	1	104.54	83.49	3	18.49	10.54	Alpine meadow			衡涛,吴建国,谢世友,等. 高寒草甸土壤碳和氮及微生物生物量碳和氮对温度与降水量变化的响应[J]. 中国农学通报, 2011, 27(3): 425-430.
衡涛 2011	100.917	37.9667			2	1	93.57	96.21	3	8.43	11.26	Alpine meadow			衡涛,吴建国,谢世友,等. 高寒草甸土壤碳和氮及微生物生物量碳和氮对温度与降水量变化的响应[J]. 中国农学通报, 2011, 27(3): 425-430.
衡涛 2011	100.917	37.9667			1.3	1	75.87	60.98	3	18.14	12.38	Alpine meadow			衡涛,吴建国,谢世友,等. 高寒草甸土壤碳和氮及微生物生物量碳和氮对温度与降水量变化的响应[J]. 中国农学通报, 2011, 27(3): 425-430.
衡涛 2011	100.917	37.9667			2	1	82.36	70.78	3	15.39	12.11	Alpine meadow			衡涛,吴建国,谢世友,等. 高寒草甸土壤碳和氮及微生物生物量碳和氮对温度与降水量变化的响应[J]. 中国农学通报, 2011, 27(3): 425-430.
张云云 2019	102.95	33.5817			3	0.92	248.443	243.829	4	10.1499	11.0727	Alpine peat/wetland			张云云. 模拟气候变暖对高寒泥炭湿地碳稳定性的影响及机制研究[D]. 北京林业大学, 2019.
张云云 2019	102.95	33.5817			3	1.18	248.443	244.983	4	10.1499	12.9181	Alpine peat/wetland			张云云. 模拟气候变暖对高寒泥炭湿地碳稳定性的影响及机制研究[D]. 北京林业大学, 2019.
张云云 2019	102.95	33.5817			3	1.71	248.443	239.677	4	10.1499	11.534	Alpine peat/wetland			张云云. 模拟气候变暖对高寒泥炭湿地碳稳定性的影响及机制研究[D]. 北京林业大学, 2019.
张云云 2019	102.95	33.5817			4	0.92	242.445	237.832	4	11.0727	9.6886	Alpine peat/wetland			张云云. 模拟气候变暖对高寒泥炭湿地碳稳定性的影响及机制研究[D]. 北京林业大学, 2019.
张云云 2019	102.95	33.5817			4	1.18	242.445	242.214	4	11.0727	11.0727	Alpine peat/wetland			张云云. 模拟气候变暖对高寒泥炭湿地碳稳定性的影响及机制研究[D]. 北京林业大学, 2019.
张云云 2019	102.95	33.5817			4	1.71	242.445	235.756	4	11.0727	10.1499	Alpine peat/wetland			张云云. 模拟气候变暖对高寒泥炭湿地碳稳定性的影响及机制研究[D]. 北京林业大学, 2019.
李娜 et al., 2010	92.8928	34.7289			2	0.68	82.3163	52.6503	6	2.8062	1.4699	Alpine swamp meadow			李娜,王根绪,高永恒,等. 模拟增温对长江源区高寒草甸土壤养分状况和生物学特性的影响研究[J]. 土壤学报, 2010, 47(6): 1214-1224.
李娜 et al., 2010	92.8928	34.7289			2	1.43	82.3163	74.0312	6	2.8062	1.8708	Alpine swamp meadow			李娜,王根绪,高永恒,等. 模拟增温对长江源区高寒草甸土壤养分状况和生物学特性的影响研究[J]. 土壤学报, 2010, 47(6): 1214-1224.
李娜 et al., 2010	92.8958	34.7267			2	3.93	12.676	11.5101	6	1.0791	1.2899	Alpine meadow			李娜,王根绪,高永恒,等. 模拟增温对长江源区高寒草甸土壤养分状况和生物学特性的影响研究[J]. 土壤学报, 2010, 47(6): 1214-1224.
李娜 et al., 2010	92.8958	34.7267			2	3.93	12.676	11.8326	6	1.0791	1.5504	Alpine meadow			李娜,王根绪,高永恒,等. 模拟增温对长江源区高寒草甸土壤养分状况和生物学特性的影响研究[J]. 土壤学报, 2010, 47(6): 1214-1224.

## Sheet: Published response ratios
Study	Ecosystem	Magnitude	lnRR	Data source
Yan, et al. 2020	Grassland	2	-0.0194182	Yan, C., Yuan, Z., Shi, X., Lock, T.R. & Kallenbach, R.L. (2020). A global synthesis reveals more response sensitivity of soil carbon flux than pool to warming. J. Soils Sed., 20, 1208-1221.
Yan, et al. 2020	Grassland	2	0.0249767	Yan, C., Yuan, Z., Shi, X., Lock, T.R. & Kallenbach, R.L. (2020). A global synthesis reveals more response sensitivity of soil carbon flux than pool to warming. J. Soils Sed., 20, 1208-1221.
Yan, et al. 2020	Grassland	2	0.107186	Yan, C., Yuan, Z., Shi, X., Lock, T.R. & Kallenbach, R.L. (2020). A global synthesis reveals more response sensitivity of soil carbon flux than pool to warming. J. Soils Sed., 20, 1208-1221.
Yan, et al. 2020	Grassland	2	0.11205	Yan, C., Yuan, Z., Shi, X., Lock, T.R. & Kallenbach, R.L. (2020). A global synthesis reveals more response sensitivity of soil carbon flux than pool to warming. J. Soils Sed., 20, 1208-1221.
Yan, et al. 2020	Grassland	1	0.326954	Yan, C., Yuan, Z., Shi, X., Lock, T.R. & Kallenbach, R.L. (2020). A global synthesis reveals more response sensitivity of soil carbon flux than pool to warming. J. Soils Sed., 20, 1208-1221.
Yan, et al. 2020	Grassland	1	-0.454015	Yan, C., Yuan, Z., Shi, X., Lock, T.R. & Kallenbach, R.L. (2020). A global synthesis reveals more response sensitivity of soil carbon flux than pool to warming. J. Soils Sed., 20, 1208-1221.
Yan, et al. 2020	Grassland	1	0.197202	Yan, C., Yuan, Z., Shi, X., Lock, T.R. & Kallenbach, R.L. (2020). A global synthesis reveals more response sensitivity of soil carbon flux than pool to warming. J. Soils Sed., 20, 1208-1221.
Yan, et al. 2020	Grassland	1	-0.1043	Yan, C., Yuan, Z., Shi, X., Lock, T.R. & Kallenbach, R.L. (2020). A global synthesis reveals more response sensitivity of soil carbon flux than pool to warming. J. Soils Sed., 20, 1208-1221.
Yan, et al. 2020	Grassland	1	0.33069	Yan, C., Yuan, Z., Shi, X., Lock, T.R. & Kallenbach, R.L. (2020). A global synthesis reveals more response sensitivity of soil carbon flux than pool to warming. J. Soils Sed., 20, 1208-1221.
Yan, et al. 2020	Grassland	1	0.382602	Yan, C., Yuan, Z., Shi, X., Lock, T.R. & Kallenbach, R.L. (2020). A global synthesis reveals more response sensitivity of soil carbon flux than pool to warming. J. Soils Sed., 20, 1208-1221.
Yan, et al. 2020	Grassland	1	-0.097981	Yan, C., Yuan, Z., Shi, X., Lock, T.R. & Kallenbach, R.L. (2020). A global synthesis reveals more response sensitivity of soil carbon flux than pool to warming. J. Soils Sed., 20, 1208-1221.
Yan, et al. 2020	Grassland	4	0.246593	Yan, C., Yuan, Z., Shi, X., Lock, T.R. & Kallenbach, R.L. (2020). A global synthesis reveals more response sensitivity of soil carbon flux than pool to warming. J. Soils Sed., 20, 1208-1221.
Yan, et al. 2020	Grassland	4	-0.0689957	Yan, C., Yuan, Z., Shi, X., Lock, T.R. & Kallenbach, R.L. (2020). A global synthesis reveals more response sensitivity of soil carbon flux than pool to warming. J. Soils Sed., 20, 1208-1221.
Yan, et al. 2020	Grassland	3	-0.192348	Yan, C., Yuan, Z., Shi, X., Lock, T.R. & Kallenbach, R.L. (2020). A global synthesis reveals more response sensitivity of soil carbon flux than pool to warming. J. Soils Sed., 20, 1208-1221.
Yan, et al. 2020	Grassland	3	0.111002	Yan, C., Yuan, Z., Shi, X., Lock, T.R. & Kallenbach, R.L. (2020). A global synthesis reveals more response sensitivity of soil carbon flux than pool to warming. J. Soils Sed., 20, 1208-1221.
Yan, et al. 2020	Grassland	5	-0.143061	Yan, C., Yuan, Z., Shi, X., Lock, T.R. & Kallenbach, R.L. (2020). A global synthesis reveals more response sensitivity of soil carbon flux than pool to warming. J. Soils Sed., 20, 1208-1221.
Yan, et al. 2020	Grassland	5	0.186153	Yan, C., Yuan, Z., Shi, X., Lock, T.R. & Kallenbach, R.L. (2020). A global synthesis reveals more response sensitivity of soil carbon flux than pool to warming. J. Soils Sed., 20, 1208-1221.
Yan, et al. 2020	Grassland	3	0.0538147	Yan, C., Yuan, Z., Shi, X., Lock, T.R. & Kallenbach, R.L. (2020). A global synthesis reveals more response sensitivity of soil carbon flux than pool to warming. J. Soils Sed., 20, 1208-1221.
Yan, et al. 2020	Grassland	3	0.0362357	Yan, C., Yuan, Z., Shi, X., Lock, T.R. & Kallenbach, R.L. (2020). A global synthesis reveals more response sensitivity of soil carbon flux than pool to warming. J. Soils Sed., 20, 1208-1221.
Yan, et al. 2020	Grassland	5	-0.215365	Yan, C., Yuan, Z., Shi, X., Lock, T.R. & Kallenbach, R.L. (2020). A global synthesis reveals more response sensitivity of soil carbon flux than pool to warming. J. Soils Sed., 20, 1208-1221.
Yan, et al. 2020	Grassland	5	-0.11732	Yan, C., Yuan, Z., Shi, X., Lock, T.R. & Kallenbach, R.L. (2020). A global synthesis reveals more response sensitivity of soil carbon flux than pool to warming. J. Soils Sed., 20, 1208-1221.
Yan, et al. 2020	Grassland	3	-0.0229489	Yan, C., Yuan, Z., Shi, X., Lock, T.R. & Kallenbach, R.L. (2020). A global synthesis reveals more response sensitivity of soil carbon flux than pool to warming. J. Soils Sed., 20, 1208-1221.
Yan, et al. 2020	Grassland	3	-0.0712997	Yan, C., Yuan, Z., Shi, X., Lock, T.R. & Kallenbach, R.L. (2020). A global synthesis reveals more response sensitivity of soil carbon flux than pool to warming. J. Soils Sed., 20, 1208-1221.
Yan, et al. 2020	Grassland	3	-0.0320027	Yan, C., Yuan, Z., Shi, X., Lock, T.R. & Kallenbach, R.L. (2020). A global synthesis reveals more response sensitivity of soil carbon flux than pool to warming. J. Soils Sed., 20, 1208-1221.
Yan, et al. 2020	Grassland	1	-0.00626961	Yan, C., Yuan, Z., Shi, X., Lock, T.R. & Kallenbach, R.L. (2020). A global synthesis reveals more response sensitivity of soil carbon flux than pool to warming. J. Soils Sed., 20, 1208-1221.
Yan, et al. 2020	Grassland	1	0.0357181	Yan, C., Yuan, Z., Shi, X., Lock, T.R. & Kallenbach, R.L. (2020). A global synthesis reveals more response sensitivity of soil carbon flux than pool to warming. J. Soils Sed., 20, 1208-1221.
Yan, et al. 2020	Grassland	1	-0.195745	Yan, C., Yuan, Z., Shi, X., Lock, T.R. & Kallenbach, R.L. (2020). A global synthesis reveals more response sensitivity of soil carbon flux than pool to warming. J. Soils Sed., 20, 1208-1221.
Yan, et al. 2020	Grassland	1	-0.31043	Yan, C., Yuan, Z., Shi, X., Lock, T.R. & Kallenbach, R.L. (2020). A global synthesis reveals more response sensitivity of soil carbon flux than pool to warming. J. Soils Sed., 20, 1208-1221.
Yan, et al. 2020	Grassland	1	-0.107906	Yan, C., Yuan, Z., Shi, X., Lock, T.R. & Kallenbach, R.L. (2020). A global synthesis reveals more response sensitivity of soil carbon flux than pool to warming. J. Soils Sed., 20, 1208-1221.
Yan, et al. 2020	Grassland	1	-0.151641	Yan, C., Yuan, Z., Shi, X., Lock, T.R. & Kallenbach, R.L. (2020). A global synthesis reveals more response sensitivity of soil carbon flux than pool to warming. J. Soils Sed., 20, 1208-1221.
Yan, et al. 2020	Grassland	1	-0.0546067	Yan, C., Yuan, Z., Shi, X., Lock, T.R. & Kallenbach, R.L. (2020). A global synthesis reveals more response sensitivity of soil carbon flux than pool to warming. J. Soils Sed., 20, 1208-1221.
Yan, et al. 2020	Grassland	1	-0.0196712	Yan, C., Yuan, Z., Shi, X., Lock, T.R. & Kallenbach, R.L. (2020). A global synthesis reveals more response sensitivity of soil carbon flux than pool to warming. J. Soils Sed., 20, 1208-1221.
Yan, et al. 2020	Grassland	1	0.00964771	Yan, C., Yuan, Z., Shi, X., Lock, T.R. & Kallenbach, R.L. (2020). A global synthesis reveals more response sensitivity of soil carbon flux than pool to warming. J. Soils Sed., 20, 1208-1221.
Yan, et al. 2020	Grassland	1	0.0297739	Yan, C., Yuan, Z., Shi, X., Lock, T.R. & Kallenbach, R.L. (2020). A global synthesis reveals more response sensitivity of soil carbon flux than pool to warming. J. Soils Sed., 20, 1208-1221.
Yan, et al. 2020	Grassland	1	0.0457959	Yan, C., Yuan, Z., Shi, X., Lock, T.R. & Kallenbach, R.L. (2020). A global synthesis reveals more response sensitivity of soil carbon flux than pool to warming. J. Soils Sed., 20, 1208-1221.
Yan, et al. 2020	Grassland	1	0.139658	Yan, C., Yuan, Z., Shi, X., Lock, T.R. & Kallenbach, R.L. (2020). A global synthesis reveals more response sensitivity of soil carbon flux than pool to warming. J. Soils Sed., 20, 1208-1221.
Yan, et al. 2020	Grassland	1	-0.0700913	Yan, C., Yuan, Z., Shi, X., Lock, T.R. & Kallenbach, R.L. (2020). A global synthesis reveals more response sensitivity of soil carbon flux than pool to warming. J. Soils Sed., 20, 1208-1221.
Yan, et al. 2020	Grassland	1	-0.351608	Yan, C., Yuan, Z., Shi, X., Lock, T.R. & Kallenbach, R.L. (2020). A global synthesis reveals more response sensitivity of soil carbon flux than pool to warming. J. Soils Sed., 20, 1208-1221.
Yan, et al. 2020	Grassland	1	-0.245544	Yan, C., Yuan, Z., Shi, X., Lock, T.R. & Kallenbach, R.L. (2020). A global synthesis reveals more response sensitivity of soil carbon flux than pool to warming. J. Soils Sed., 20, 1208-1221.
Yan, et al. 2020	Grassland	1	-0.061892	Yan, C., Yuan, Z., Shi, X., Lock, T.R. & Kallenbach, R.L. (2020). A global synthesis reveals more response sensitivity of soil carbon flux than pool to warming. J. Soils Sed., 20, 1208-1221.
Yan, et al. 2020	Grassland	1	0.0225914	Yan, C., Yuan, Z., Shi, X., Lock, T.R. & Kallenbach, R.L. (2020). A global synthesis reveals more response sensitivity of soil carbon flux than pool to warming. J. Soils Sed., 20, 1208-1221.
Yan, et al. 2020	Grassland	3	-0.336472	Yan, C., Yuan, Z., Shi, X., Lock, T.R. & Kallenbach, R.L. (2020). A global synthesis reveals more response sensitivity of soil carbon flux than pool to warming. J. Soils Sed., 20, 1208-1221.
Yan, et al. 2020	Grassland	3	-0.524634	Yan, C., Yuan, Z., Shi, X., Lock, T.R. & Kallenbach, R.L. (2020). A global synthesis reveals more response sensitivity of soil carbon flux than pool to warming. J. Soils Sed., 20, 1208-1221.
Yan, et al. 2020	Grassland	2	0.0479889	Yan, C., Yuan, Z., Shi, X., Lock, T.R. & Kallenbach, R.L. (2020). A global synthesis reveals more response sensitivity of soil carbon flux than pool to warming. J. Soils Sed., 20, 1208-1221.
Yan, et al. 2020	Grassland	2	0.106056	Yan, C., Yuan, Z., Shi, X., Lock, T.R. & Kallenbach, R.L. (2020). A global synthesis reveals more response sensitivity of soil carbon flux than pool to warming. J. Soils Sed., 20, 1208-1221.
Yan, et al. 2020	Grassland	2	0.301376	Yan, C., Yuan, Z., Shi, X., Lock, T.R. & Kallenbach, R.L. (2020). A global synthesis reveals more response sensitivity of soil carbon flux than pool to warming. J. Soils Sed., 20, 1208-1221.
Yan, et al. 2020	Grassland	2	-0.102757	Yan, C., Yuan, Z., Shi, X., Lock, T.R. & Kallenbach, R.L. (2020). A global synthesis reveals more response sensitivity of soil carbon flux than pool to warming. J. Soils Sed., 20, 1208-1221.
Yan, et al. 2020	Grassland	2	-0.0485644	Yan, C., Yuan, Z., Shi, X., Lock, T.R. & Kallenbach, R.L. (2020). A global synthesis reveals more response sensitivity of soil carbon flux than pool to warming. J. Soils Sed., 20, 1208-1221.
Yan, et al. 2020	Grassland	2	-0.166795	Yan, C., Yuan, Z., Shi, X., Lock, T.R. & Kallenbach, R.L. (2020). A global synthesis reveals more response sensitivity of soil carbon flux than pool to warming. J. Soils Sed., 20, 1208-1221.
Yan, et al. 2020	Tundra	2	-0.100083	Yan, C., Yuan, Z., Shi, X., Lock, T.R. & Kallenbach, R.L. (2020). A global synthesis reveals more response sensitivity of soil carbon flux than pool to warming. J. Soils Sed., 20, 1208-1221.
Yan, et al. 2020	Tundra	2	-0.151844	Yan, C., Yuan, Z., Shi, X., Lock, T.R. & Kallenbach, R.L. (2020). A global synthesis reveals more response sensitivity of soil carbon flux than pool to warming. J. Soils Sed., 20, 1208-1221.
Yan, et al. 2020	Grassland	2	0.06	Yan, C., Yuan, Z., Shi, X., Lock, T.R. & Kallenbach, R.L. (2020). A global synthesis reveals more response sensitivity of soil carbon flux than pool to warming. J. Soils Sed., 20, 1208-1221.
Yan, et al. 2020	Forest	1	0.36	Yan, C., Yuan, Z., Shi, X., Lock, T.R. & Kallenbach, R.L. (2020). A global synthesis reveals more response sensitivity of soil carbon flux than pool to warming. J. Soils Sed., 20, 1208-1221.
Yan, et al. 2020	Tundra	1	-0.05	Yan, C., Yuan, Z., Shi, X., Lock, T.R. & Kallenbach, R.L. (2020). A global synthesis reveals more response sensitivity of soil carbon flux than pool to warming. J. Soils Sed., 20, 1208-1221.
Yan, et al. 2020	Tundra	1	0.14	Yan, C., Yuan, Z., Shi, X., Lock, T.R. & Kallenbach, R.L. (2020). A global synthesis reveals more response sensitivity of soil carbon flux than pool to warming. J. Soils Sed., 20, 1208-1221.
Yan, et al. 2020	Tundra	1	0.23	Yan, C., Yuan, Z., Shi, X., Lock, T.R. & Kallenbach, R.L. (2020). A global synthesis reveals more response sensitivity of soil carbon flux than pool to warming. J. Soils Sed., 20, 1208-1221.
Yan, et al. 2020	Tundra	1	-0.1	Yan, C., Yuan, Z., Shi, X., Lock, T.R. & Kallenbach, R.L. (2020). A global synthesis reveals more response sensitivity of soil carbon flux than pool to warming. J. Soils Sed., 20, 1208-1221.
Yan, et al. 2020	Tundra	1	0.01	Yan, C., Yuan, Z., Shi, X., Lock, T.R. & Kallenbach, R.L. (2020). A global synthesis reveals more response sensitivity of soil carbon flux than pool to warming. J. Soils Sed., 20, 1208-1221.
Yan, et al. 2020	Tundra	1	0.05	Yan, C., Yuan, Z., Shi, X., Lock, T.R. & Kallenbach, R.L. (2020). A global synthesis reveals more response sensitivity of soil carbon flux than pool to warming. J. Soils Sed., 20, 1208-1221.
Yan, et al. 2020	Tundra	1	0.14	Yan, C., Yuan, Z., Shi, X., Lock, T.R. & Kallenbach, R.L. (2020). A global synthesis reveals more response sensitivity of soil carbon flux than pool to warming. J. Soils Sed., 20, 1208-1221.
Yan, et al. 2020	Tundra	1	-0.17	Yan, C., Yuan, Z., Shi, X., Lock, T.R. & Kallenbach, R.L. (2020). A global synthesis reveals more response sensitivity of soil carbon flux than pool to warming. J. Soils Sed., 20, 1208-1221.
Yan, et al. 2020	Grassland	1	-0.3	Yan, C., Yuan, Z., Shi, X., Lock, T.R. & Kallenbach, R.L. (2020). A global synthesis reveals more response sensitivity of soil carbon flux than pool to warming. J. Soils Sed., 20, 1208-1221.
Yan, et al. 2020	Tundra	1	-0.15	Yan, C., Yuan, Z., Shi, X., Lock, T.R. & Kallenbach, R.L. (2020). A global synthesis reveals more response sensitivity of soil carbon flux than pool to warming. J. Soils Sed., 20, 1208-1221.
Yan, et al. 2020	Tundra	1	0.04	Yan, C., Yuan, Z., Shi, X., Lock, T.R. & Kallenbach, R.L. (2020). A global synthesis reveals more response sensitivity of soil carbon flux than pool to warming. J. Soils Sed., 20, 1208-1221.
Yan, et al. 2020	Tundra	1	-0.47	Yan, C., Yuan, Z., Shi, X., Lock, T.R. & Kallenbach, R.L. (2020). A global synthesis reveals more response sensitivity of soil carbon flux than pool to warming. J. Soils Sed., 20, 1208-1221.
Yan, et al. 2020	Grassland	3	0.02	Yan, C., Yuan, Z., Shi, X., Lock, T.R. & Kallenbach, R.L. (2020). A global synthesis reveals more response sensitivity of soil carbon flux than pool to warming. J. Soils Sed., 20, 1208-1221.
Yan, et al. 2020	Grassland	2	-0.050034	Yan, C., Yuan, Z., Shi, X., Lock, T.R. & Kallenbach, R.L. (2020). A global synthesis reveals more response sensitivity of soil carbon flux than pool to warming. J. Soils Sed., 20, 1208-1221.
Yan, et al. 2020	Grassland	2	-0.03	Yan, C., Yuan, Z., Shi, X., Lock, T.R. & Kallenbach, R.L. (2020). A global synthesis reveals more response sensitivity of soil carbon flux than pool to warming. J. Soils Sed., 20, 1208-1221.
Yan, et al. 2020	Shrubland	1	0.01	Yan, C., Yuan, Z., Shi, X., Lock, T.R. & Kallenbach, R.L. (2020). A global synthesis reveals more response sensitivity of soil carbon flux than pool to warming. J. Soils Sed., 20, 1208-1221.
Yan, et al. 2020	Shrubland	1	-0.01	Yan, C., Yuan, Z., Shi, X., Lock, T.R. & Kallenbach, R.L. (2020). A global synthesis reveals more response sensitivity of soil carbon flux than pool to warming. J. Soils Sed., 20, 1208-1221.
Yan, et al. 2020	Shrubland	2	0.0119762	Yan, C., Yuan, Z., Shi, X., Lock, T.R. & Kallenbach, R.L. (2020). A global synthesis reveals more response sensitivity of soil carbon flux than pool to warming. J. Soils Sed., 20, 1208-1221.
Yan, et al. 2020	Grassland	1	-0.1	Yan, C., Yuan, Z., Shi, X., Lock, T.R. & Kallenbach, R.L. (2020). A global synthesis reveals more response sensitivity of soil carbon flux than pool to warming. J. Soils Sed., 20, 1208-1221.
Yan, et al. 2020	Shrubland	1	-0.174353	Yan, C., Yuan, Z., Shi, X., Lock, T.R. & Kallenbach, R.L. (2020). A global synthesis reveals more response sensitivity of soil carbon flux than pool to warming. J. Soils Sed., 20, 1208-1221.
Yan, et al. 2020	Grassland	1	-0.44	Yan, C., Yuan, Z., Shi, X., Lock, T.R. & Kallenbach, R.L. (2020). A global synthesis reveals more response sensitivity of soil carbon flux than pool to warming. J. Soils Sed., 20, 1208-1221.
Yan, et al. 2020	Grassland	1	-0.03	Yan, C., Yuan, Z., Shi, X., Lock, T.R. & Kallenbach, R.L. (2020). A global synthesis reveals more response sensitivity of soil carbon flux than pool to warming. J. Soils Sed., 20, 1208-1221.
Yan, et al. 2020	Shrubland	2	0.0600108	Yan, C., Yuan, Z., Shi, X., Lock, T.R. & Kallenbach, R.L. (2020). A global synthesis reveals more response sensitivity of soil carbon flux than pool to warming. J. Soils Sed., 20, 1208-1221.
Yan, et al. 2020	Shrubland	2	0.03	Yan, C., Yuan, Z., Shi, X., Lock, T.R. & Kallenbach, R.L. (2020). A global synthesis reveals more response sensitivity of soil carbon flux than pool to warming. J. Soils Sed., 20, 1208-1221.
Yan, et al. 2020	Tundra	1	0.23	Yan, C., Yuan, Z., Shi, X., Lock, T.R. & Kallenbach, R.L. (2020). A global synthesis reveals more response sensitivity of soil carbon flux than pool to warming. J. Soils Sed., 20, 1208-1221.
Yan, et al. 2020	Tundra	1	0	Yan, C., Yuan, Z., Shi, X., Lock, T.R. & Kallenbach, R.L. (2020). A global synthesis reveals more response sensitivity of soil carbon flux than pool to warming. J. Soils Sed., 20, 1208-1221.
Yan, et al. 2020	Grassland	2	0.12189	Yan, C., Yuan, Z., Shi, X., Lock, T.R. & Kallenbach, R.L. (2020). A global synthesis reveals more response sensitivity of soil carbon flux than pool to warming. J. Soils Sed., 20, 1208-1221.
Yan, et al. 2020	Grassland	2	-0.162519	Yan, C., Yuan, Z., Shi, X., Lock, T.R. & Kallenbach, R.L. (2020). A global synthesis reveals more response sensitivity of soil carbon flux than pool to warming. J. Soils Sed., 20, 1208-1221.
Yan, et al. 2020	Grassland	2	-0.11	Yan, C., Yuan, Z., Shi, X., Lock, T.R. & Kallenbach, R.L. (2020). A global synthesis reveals more response sensitivity of soil carbon flux than pool to warming. J. Soils Sed., 20, 1208-1221.
Yan, et al. 2020	Shrubland	1	0.0606982	Yan, C., Yuan, Z., Shi, X., Lock, T.R. & Kallenbach, R.L. (2020). A global synthesis reveals more response sensitivity of soil carbon flux than pool to warming. J. Soils Sed., 20, 1208-1221.
Yan, et al. 2020	Shrubland	1	-0.00749067	Yan, C., Yuan, Z., Shi, X., Lock, T.R. & Kallenbach, R.L. (2020). A global synthesis reveals more response sensitivity of soil carbon flux than pool to warming. J. Soils Sed., 20, 1208-1221.
Yan, et al. 2020	Tundra	1	0.0943868	Yan, C., Yuan, Z., Shi, X., Lock, T.R. & Kallenbach, R.L. (2020). A global synthesis reveals more response sensitivity of soil carbon flux than pool to warming. J. Soils Sed., 20, 1208-1221.
Yan, et al. 2020	Tundra	1	-0.00284495	Yan, C., Yuan, Z., Shi, X., Lock, T.R. & Kallenbach, R.L. (2020). A global synthesis reveals more response sensitivity of soil carbon flux than pool to warming. J. Soils Sed., 20, 1208-1221.
Yan, et al. 2020	Tundra	1	0.113329	Yan, C., Yuan, Z., Shi, X., Lock, T.R. & Kallenbach, R.L. (2020). A global synthesis reveals more response sensitivity of soil carbon flux than pool to warming. J. Soils Sed., 20, 1208-1221.
Yan, et al. 2020	Tundra	1	0.0442447	Yan, C., Yuan, Z., Shi, X., Lock, T.R. & Kallenbach, R.L. (2020). A global synthesis reveals more response sensitivity of soil carbon flux than pool to warming. J. Soils Sed., 20, 1208-1221.
Yan, et al. 2020	Forest	1	0.0482021	Yan, C., Yuan, Z., Shi, X., Lock, T.R. & Kallenbach, R.L. (2020). A global synthesis reveals more response sensitivity of soil carbon flux than pool to warming. J. Soils Sed., 20, 1208-1221.
Yan, et al. 2020	Forest	1	0.108214	Yan, C., Yuan, Z., Shi, X., Lock, T.R. & Kallenbach, R.L. (2020). A global synthesis reveals more response sensitivity of soil carbon flux than pool to warming. J. Soils Sed., 20, 1208-1221.
Yan, et al. 2020	Forest	1	0.108733	Yan, C., Yuan, Z., Shi, X., Lock, T.R. & Kallenbach, R.L. (2020). A global synthesis reveals more response sensitivity of soil carbon flux than pool to warming. J. Soils Sed., 20, 1208-1221.
Yan, et al. 2020	Tundra	1	-0.143281	Yan, C., Yuan, Z., Shi, X., Lock, T.R. & Kallenbach, R.L. (2020). A global synthesis reveals more response sensitivity of soil carbon flux than pool to warming. J. Soils Sed., 20, 1208-1221.
Yan, et al. 2020	Tundra	1	-0.0921367	Yan, C., Yuan, Z., Shi, X., Lock, T.R. & Kallenbach, R.L. (2020). A global synthesis reveals more response sensitivity of soil carbon flux than pool to warming. J. Soils Sed., 20, 1208-1221.
Yan, et al. 2020	Grassland	2	-0.412991	Yan, C., Yuan, Z., Shi, X., Lock, T.R. & Kallenbach, R.L. (2020). A global synthesis reveals more response sensitivity of soil carbon flux than pool to warming. J. Soils Sed., 20, 1208-1221.
Yan, et al. 2020	Tundra	2	0.0301098	Yan, C., Yuan, Z., Shi, X., Lock, T.R. & Kallenbach, R.L. (2020). A global synthesis reveals more response sensitivity of soil carbon flux than pool to warming. J. Soils Sed., 20, 1208-1221.
Yan, et al. 2020	Tundra	1	-0.154898	Yan, C., Yuan, Z., Shi, X., Lock, T.R. & Kallenbach, R.L. (2020). A global synthesis reveals more response sensitivity of soil carbon flux than pool to warming. J. Soils Sed., 20, 1208-1221.
Yan, et al. 2020	Tundra	1	-0.0715808	Yan, C., Yuan, Z., Shi, X., Lock, T.R. & Kallenbach, R.L. (2020). A global synthesis reveals more response sensitivity of soil carbon flux than pool to warming. J. Soils Sed., 20, 1208-1221.
Yan, et al. 2020	Tundra	1	0.189242	Yan, C., Yuan, Z., Shi, X., Lock, T.R. & Kallenbach, R.L. (2020). A global synthesis reveals more response sensitivity of soil carbon flux than pool to warming. J. Soils Sed., 20, 1208-1221.
Yan, et al. 2020	Tundra	2	-0.171103	Yan, C., Yuan, Z., Shi, X., Lock, T.R. & Kallenbach, R.L. (2020). A global synthesis reveals more response sensitivity of soil carbon flux than pool to warming. J. Soils Sed., 20, 1208-1221.
Yan, et al. 2020	Tundra	2	-0.6765	Yan, C., Yuan, Z., Shi, X., Lock, T.R. & Kallenbach, R.L. (2020). A global synthesis reveals more response sensitivity of soil carbon flux than pool to warming. J. Soils Sed., 20, 1208-1221.
Yan, et al. 2020	Tundra	2	-0.0801793	Yan, C., Yuan, Z., Shi, X., Lock, T.R. & Kallenbach, R.L. (2020). A global synthesis reveals more response sensitivity of soil carbon flux than pool to warming. J. Soils Sed., 20, 1208-1221.
Yan, et al. 2020	Grassland	2	-0.224843	Yan, C., Yuan, Z., Shi, X., Lock, T.R. & Kallenbach, R.L. (2020). A global synthesis reveals more response sensitivity of soil carbon flux than pool to warming. J. Soils Sed., 20, 1208-1221.
Yan, et al. 2020	Grassland	2	-0.218475	Yan, C., Yuan, Z., Shi, X., Lock, T.R. & Kallenbach, R.L. (2020). A global synthesis reveals more response sensitivity of soil carbon flux than pool to warming. J. Soils Sed., 20, 1208-1221.
Yan, et al. 2020	Forest	4	-0.0261853	Yan, C., Yuan, Z., Shi, X., Lock, T.R. & Kallenbach, R.L. (2020). A global synthesis reveals more response sensitivity of soil carbon flux than pool to warming. J. Soils Sed., 20, 1208-1221.
Yan, et al. 2020	Forest	4	0.0293701	Yan, C., Yuan, Z., Shi, X., Lock, T.R. & Kallenbach, R.L. (2020). A global synthesis reveals more response sensitivity of soil carbon flux than pool to warming. J. Soils Sed., 20, 1208-1221.
Yan, et al. 2020	Forest	2	0.0562297	Yan, C., Yuan, Z., Shi, X., Lock, T.R. & Kallenbach, R.L. (2020). A global synthesis reveals more response sensitivity of soil carbon flux than pool to warming. J. Soils Sed., 20, 1208-1221.
Yan, et al. 2020	Forest	4	0.0535726	Yan, C., Yuan, Z., Shi, X., Lock, T.R. & Kallenbach, R.L. (2020). A global synthesis reveals more response sensitivity of soil carbon flux than pool to warming. J. Soils Sed., 20, 1208-1221.
Yan, et al. 2020	Forest	1	-0.0871115	Yan, C., Yuan, Z., Shi, X., Lock, T.R. & Kallenbach, R.L. (2020). A global synthesis reveals more response sensitivity of soil carbon flux than pool to warming. J. Soils Sed., 20, 1208-1221.
Yan, et al. 2020	Forest	1	-0.0273302	Yan, C., Yuan, Z., Shi, X., Lock, T.R. & Kallenbach, R.L. (2020). A global synthesis reveals more response sensitivity of soil carbon flux than pool to warming. J. Soils Sed., 20, 1208-1221.
Yan, et al. 2020	Forest	1	-0.0474157	Yan, C., Yuan, Z., Shi, X., Lock, T.R. & Kallenbach, R.L. (2020). A global synthesis reveals more response sensitivity of soil carbon flux than pool to warming. J. Soils Sed., 20, 1208-1221.
Yan, et al. 2020	Forest	1	-0.0200219	Yan, C., Yuan, Z., Shi, X., Lock, T.R. & Kallenbach, R.L. (2020). A global synthesis reveals more response sensitivity of soil carbon flux than pool to warming. J. Soils Sed., 20, 1208-1221.
Yan, et al. 2020	Forest	1	-0.039205	Yan, C., Yuan, Z., Shi, X., Lock, T.R. & Kallenbach, R.L. (2020). A global synthesis reveals more response sensitivity of soil carbon flux than pool to warming. J. Soils Sed., 20, 1208-1221.
Yan, et al. 2020	Forest	1	0.00676881	Yan, C., Yuan, Z., Shi, X., Lock, T.R. & Kallenbach, R.L. (2020). A global synthesis reveals more response sensitivity of soil carbon flux than pool to warming. J. Soils Sed., 20, 1208-1221.
Yan, et al. 2020	Forest	1	0.305004	Yan, C., Yuan, Z., Shi, X., Lock, T.R. & Kallenbach, R.L. (2020). A global synthesis reveals more response sensitivity of soil carbon flux than pool to warming. J. Soils Sed., 20, 1208-1221.
Yan, et al. 2020	Forest	5	-0.178626	Yan, C., Yuan, Z., Shi, X., Lock, T.R. & Kallenbach, R.L. (2020). A global synthesis reveals more response sensitivity of soil carbon flux than pool to warming. J. Soils Sed., 20, 1208-1221.
Yan, et al. 2020	Forest	5	-0.608867	Yan, C., Yuan, Z., Shi, X., Lock, T.R. & Kallenbach, R.L. (2020). A global synthesis reveals more response sensitivity of soil carbon flux than pool to warming. J. Soils Sed., 20, 1208-1221.
Yan, et al. 2020	Tundra	1	-0.0590059	Yan, C., Yuan, Z., Shi, X., Lock, T.R. & Kallenbach, R.L. (2020). A global synthesis reveals more response sensitivity of soil carbon flux than pool to warming. J. Soils Sed., 20, 1208-1221.
Yan, et al. 2020	Tundra	1	-0.092107	Yan, C., Yuan, Z., Shi, X., Lock, T.R. & Kallenbach, R.L. (2020). A global synthesis reveals more response sensitivity of soil carbon flux than pool to warming. J. Soils Sed., 20, 1208-1221.
Yan, et al. 2020	Grassland	1	-0.0780292	Yan, C., Yuan, Z., Shi, X., Lock, T.R. & Kallenbach, R.L. (2020). A global synthesis reveals more response sensitivity of soil carbon flux than pool to warming. J. Soils Sed., 20, 1208-1221.
Yan, et al. 2020	Grassland	2	-0.0264771	Yan, C., Yuan, Z., Shi, X., Lock, T.R. & Kallenbach, R.L. (2020). A global synthesis reveals more response sensitivity of soil carbon flux than pool to warming. J. Soils Sed., 20, 1208-1221.
Yan, et al. 2020	Forest	4	-0.429369	Yan, C., Yuan, Z., Shi, X., Lock, T.R. & Kallenbach, R.L. (2020). A global synthesis reveals more response sensitivity of soil carbon flux than pool to warming. J. Soils Sed., 20, 1208-1221.
Yan, et al. 2020	Grassland	2	-0.0165881	Yan, C., Yuan, Z., Shi, X., Lock, T.R. & Kallenbach, R.L. (2020). A global synthesis reveals more response sensitivity of soil carbon flux than pool to warming. J. Soils Sed., 20, 1208-1221.
Yan, et al. 2020	Grassland	1	-0.0176358	Yan, C., Yuan, Z., Shi, X., Lock, T.R. & Kallenbach, R.L. (2020). A global synthesis reveals more response sensitivity of soil carbon flux than pool to warming. J. Soils Sed., 20, 1208-1221.
Yan, et al. 2020	Forest	1	-0.226728	Yan, C., Yuan, Z., Shi, X., Lock, T.R. & Kallenbach, R.L. (2020). A global synthesis reveals more response sensitivity of soil carbon flux than pool to warming. J. Soils Sed., 20, 1208-1221.
Yan, et al. 2020	Forest	1	-0.0216371	Yan, C., Yuan, Z., Shi, X., Lock, T.R. & Kallenbach, R.L. (2020). A global synthesis reveals more response sensitivity of soil carbon flux than pool to warming. J. Soils Sed., 20, 1208-1221.
Yan, et al. 2020	Grassland	2	-0.0700618	Yan, C., Yuan, Z., Shi, X., Lock, T.R. & Kallenbach, R.L. (2020). A global synthesis reveals more response sensitivity of soil carbon flux than pool to warming. J. Soils Sed., 20, 1208-1221.
Yan, et al. 2020	Grassland	2	0.00769728	Yan, C., Yuan, Z., Shi, X., Lock, T.R. & Kallenbach, R.L. (2020). A global synthesis reveals more response sensitivity of soil carbon flux than pool to warming. J. Soils Sed., 20, 1208-1221.
Yan, et al. 2020	Forest	3	0.0399633	Yan, C., Yuan, Z., Shi, X., Lock, T.R. & Kallenbach, R.L. (2020). A global synthesis reveals more response sensitivity of soil carbon flux than pool to warming. J. Soils Sed., 20, 1208-1221.
Yan, et al. 2020	Forest	3	0.124431	Yan, C., Yuan, Z., Shi, X., Lock, T.R. & Kallenbach, R.L. (2020). A global synthesis reveals more response sensitivity of soil carbon flux than pool to warming. J. Soils Sed., 20, 1208-1221.
Yan, et al. 2020	Grassland	1	-0.230281	Yan, C., Yuan, Z., Shi, X., Lock, T.R. & Kallenbach, R.L. (2020). A global synthesis reveals more response sensitivity of soil carbon flux than pool to warming. J. Soils Sed., 20, 1208-1221.
Yan, et al. 2020	Grassland	1	-0.0645649	Yan, C., Yuan, Z., Shi, X., Lock, T.R. & Kallenbach, R.L. (2020). A global synthesis reveals more response sensitivity of soil carbon flux than pool to warming. J. Soils Sed., 20, 1208-1221.
Yan, et al. 2020	Grassland	2	-0.0412533	Yan, C., Yuan, Z., Shi, X., Lock, T.R. & Kallenbach, R.L. (2020). A global synthesis reveals more response sensitivity of soil carbon flux than pool to warming. J. Soils Sed., 20, 1208-1221.
Yan, et al. 2020	Forest	3	0.249415	Yan, C., Yuan, Z., Shi, X., Lock, T.R. & Kallenbach, R.L. (2020). A global synthesis reveals more response sensitivity of soil carbon flux than pool to warming. J. Soils Sed., 20, 1208-1221.
Yan, et al. 2020	Forest	5	0.144852	Yan, C., Yuan, Z., Shi, X., Lock, T.R. & Kallenbach, R.L. (2020). A global synthesis reveals more response sensitivity of soil carbon flux than pool to warming. J. Soils Sed., 20, 1208-1221.
Yan, et al. 2020	Grassland	1	0.00526483	Yan, C., Yuan, Z., Shi, X., Lock, T.R. & Kallenbach, R.L. (2020). A global synthesis reveals more response sensitivity of soil carbon flux than pool to warming. J. Soils Sed., 20, 1208-1221.
Yan, et al. 2020	Forest	2	0.0339819	Yan, C., Yuan, Z., Shi, X., Lock, T.R. & Kallenbach, R.L. (2020). A global synthesis reveals more response sensitivity of soil carbon flux than pool to warming. J. Soils Sed., 20, 1208-1221.
Yan, et al. 2020	Forest	4	-0.269609	Yan, C., Yuan, Z., Shi, X., Lock, T.R. & Kallenbach, R.L. (2020). A global synthesis reveals more response sensitivity of soil carbon flux than pool to warming. J. Soils Sed., 20, 1208-1221.
Yan, et al. 2020	Tundra	1	-0.0141484	Yan, C., Yuan, Z., Shi, X., Lock, T.R. & Kallenbach, R.L. (2020). A global synthesis reveals more response sensitivity of soil carbon flux than pool to warming. J. Soils Sed., 20, 1208-1221.
Yan, et al. 2020	Grassland	3	0.134459	Yan, C., Yuan, Z., Shi, X., Lock, T.R. & Kallenbach, R.L. (2020). A global synthesis reveals more response sensitivity of soil carbon flux than pool to warming. J. Soils Sed., 20, 1208-1221.
Yan, et al. 2020	Forest	1	0.0158443	Yan, C., Yuan, Z., Shi, X., Lock, T.R. & Kallenbach, R.L. (2020). A global synthesis reveals more response sensitivity of soil carbon flux than pool to warming. J. Soils Sed., 20, 1208-1221.
Yan, et al. 2020	Grassland	2	0.11134	Yan, C., Yuan, Z., Shi, X., Lock, T.R. & Kallenbach, R.L. (2020). A global synthesis reveals more response sensitivity of soil carbon flux than pool to warming. J. Soils Sed., 20, 1208-1221.
Yan, et al. 2020	Grassland	2	0.139828	Yan, C., Yuan, Z., Shi, X., Lock, T.R. & Kallenbach, R.L. (2020). A global synthesis reveals more response sensitivity of soil carbon flux than pool to warming. J. Soils Sed., 20, 1208-1221.
Yan, et al. 2020	Grassland	2	0.205272	Yan, C., Yuan, Z., Shi, X., Lock, T.R. & Kallenbach, R.L. (2020). A global synthesis reveals more response sensitivity of soil carbon flux than pool to warming. J. Soils Sed., 20, 1208-1221.
Yan, et al. 2020	Grassland	2	0.10371	Yan, C., Yuan, Z., Shi, X., Lock, T.R. & Kallenbach, R.L. (2020). A global synthesis reveals more response sensitivity of soil carbon flux than pool to warming. J. Soils Sed., 20, 1208-1221.
Yan, et al. 2020	Grassland	2	0.0598231	Yan, C., Yuan, Z., Shi, X., Lock, T.R. & Kallenbach, R.L. (2020). A global synthesis reveals more response sensitivity of soil carbon flux than pool to warming. J. Soils Sed., 20, 1208-1221.
Yan, et al. 2020	Forest	2	0.0254282	Yan, C., Yuan, Z., Shi, X., Lock, T.R. & Kallenbach, R.L. (2020). A global synthesis reveals more response sensitivity of soil carbon flux than pool to warming. J. Soils Sed., 20, 1208-1221.
Yan, et al. 2020	Forest	2	0.0565346	Yan, C., Yuan, Z., Shi, X., Lock, T.R. & Kallenbach, R.L. (2020). A global synthesis reveals more response sensitivity of soil carbon flux than pool to warming. J. Soils Sed., 20, 1208-1221.
Yan, et al. 2020	Forest	2	-0.0759153	Yan, C., Yuan, Z., Shi, X., Lock, T.R. & Kallenbach, R.L. (2020). A global synthesis reveals more response sensitivity of soil carbon flux than pool to warming. J. Soils Sed., 20, 1208-1221.
Yan, et al. 2020	Forest	2	0.00141443	Yan, C., Yuan, Z., Shi, X., Lock, T.R. & Kallenbach, R.L. (2020). A global synthesis reveals more response sensitivity of soil carbon flux than pool to warming. J. Soils Sed., 20, 1208-1221.
Yan, et al. 2020	Forest	2	0.0364883	Yan, C., Yuan, Z., Shi, X., Lock, T.R. & Kallenbach, R.L. (2020). A global synthesis reveals more response sensitivity of soil carbon flux than pool to warming. J. Soils Sed., 20, 1208-1221.
Yan, et al. 2020	Forest	2	0.0262406	Yan, C., Yuan, Z., Shi, X., Lock, T.R. & Kallenbach, R.L. (2020). A global synthesis reveals more response sensitivity of soil carbon flux than pool to warming. J. Soils Sed., 20, 1208-1221.
Yan, et al. 2020	Grassland	3	-0.098602	Yan, C., Yuan, Z., Shi, X., Lock, T.R. & Kallenbach, R.L. (2020). A global synthesis reveals more response sensitivity of soil carbon flux than pool to warming. J. Soils Sed., 20, 1208-1221.
Yan, et al. 2020	Grassland	3	-0.0387145	Yan, C., Yuan, Z., Shi, X., Lock, T.R. & Kallenbach, R.L. (2020). A global synthesis reveals more response sensitivity of soil carbon flux than pool to warming. J. Soils Sed., 20, 1208-1221.
Yan, et al. 2020	Grassland	3	0.035503	Yan, C., Yuan, Z., Shi, X., Lock, T.R. & Kallenbach, R.L. (2020). A global synthesis reveals more response sensitivity of soil carbon flux than pool to warming. J. Soils Sed., 20, 1208-1221.
Yan, et al. 2020	Grassland	3	0.114663	Yan, C., Yuan, Z., Shi, X., Lock, T.R. & Kallenbach, R.L. (2020). A global synthesis reveals more response sensitivity of soil carbon flux than pool to warming. J. Soils Sed., 20, 1208-1221.
Yan, et al. 2020	Grassland	3	-0.0328648	Yan, C., Yuan, Z., Shi, X., Lock, T.R. & Kallenbach, R.L. (2020). A global synthesis reveals more response sensitivity of soil carbon flux than pool to warming. J. Soils Sed., 20, 1208-1221.
Yan, et al. 2020	Grassland	3	-0.0572866	Yan, C., Yuan, Z., Shi, X., Lock, T.R. & Kallenbach, R.L. (2020). A global synthesis reveals more response sensitivity of soil carbon flux than pool to warming. J. Soils Sed., 20, 1208-1221.
Yan, et al. 2020	Grassland	1	-0.205252	Yan, C., Yuan, Z., Shi, X., Lock, T.R. & Kallenbach, R.L. (2020). A global synthesis reveals more response sensitivity of soil carbon flux than pool to warming. J. Soils Sed., 20, 1208-1221.
Yan, et al. 2020	Tundra	1	-0.152798	Yan, C., Yuan, Z., Shi, X., Lock, T.R. & Kallenbach, R.L. (2020). A global synthesis reveals more response sensitivity of soil carbon flux than pool to warming. J. Soils Sed., 20, 1208-1221.
Yan, et al. 2020	Forest	5	-0.184996	Yan, C., Yuan, Z., Shi, X., Lock, T.R. & Kallenbach, R.L. (2020). A global synthesis reveals more response sensitivity of soil carbon flux than pool to warming. J. Soils Sed., 20, 1208-1221.
Yan, et al. 2020	Tundra	2	-0.236389	Yan, C., Yuan, Z., Shi, X., Lock, T.R. & Kallenbach, R.L. (2020). A global synthesis reveals more response sensitivity of soil carbon flux than pool to warming. J. Soils Sed., 20, 1208-1221.
Yan, et al. 2020	Tundra	2	-0.0647882	Yan, C., Yuan, Z., Shi, X., Lock, T.R. & Kallenbach, R.L. (2020). A global synthesis reveals more response sensitivity of soil carbon flux than pool to warming. J. Soils Sed., 20, 1208-1221.
Yan, et al. 2020	Forest	1	-0.0829539	Yan, C., Yuan, Z., Shi, X., Lock, T.R. & Kallenbach, R.L. (2020). A global synthesis reveals more response sensitivity of soil carbon flux than pool to warming. J. Soils Sed., 20, 1208-1221.
Yan, et al. 2020	Forest	1	-0.046473	Yan, C., Yuan, Z., Shi, X., Lock, T.R. & Kallenbach, R.L. (2020). A global synthesis reveals more response sensitivity of soil carbon flux than pool to warming. J. Soils Sed., 20, 1208-1221.
Yan, et al. 2020	Forest	1	-0.027798	Yan, C., Yuan, Z., Shi, X., Lock, T.R. & Kallenbach, R.L. (2020). A global synthesis reveals more response sensitivity of soil carbon flux than pool to warming. J. Soils Sed., 20, 1208-1221.
Yan, et al. 2020	Forest	1	-0.0225009	Yan, C., Yuan, Z., Shi, X., Lock, T.R. & Kallenbach, R.L. (2020). A global synthesis reveals more response sensitivity of soil carbon flux than pool to warming. J. Soils Sed., 20, 1208-1221.
Yan, et al. 2020	Grassland	5	-0.046908	Yan, C., Yuan, Z., Shi, X., Lock, T.R. & Kallenbach, R.L. (2020). A global synthesis reveals more response sensitivity of soil carbon flux than pool to warming. J. Soils Sed., 20, 1208-1221.
Yan, et al. 2020	Grassland	5	-0.0379038	Yan, C., Yuan, Z., Shi, X., Lock, T.R. & Kallenbach, R.L. (2020). A global synthesis reveals more response sensitivity of soil carbon flux than pool to warming. J. Soils Sed., 20, 1208-1221.
Yan, et al. 2020	Grassland	2	0.123921	Yan, C., Yuan, Z., Shi, X., Lock, T.R. & Kallenbach, R.L. (2020). A global synthesis reveals more response sensitivity of soil carbon flux than pool to warming. J. Soils Sed., 20, 1208-1221.
Yan, et al. 2020	Grassland	4	0.0324493	Yan, C., Yuan, Z., Shi, X., Lock, T.R. & Kallenbach, R.L. (2020). A global synthesis reveals more response sensitivity of soil carbon flux than pool to warming. J. Soils Sed., 20, 1208-1221.
Yan, et al. 2020	Grassland	1	-0.224843	Yan, C., Yuan, Z., Shi, X., Lock, T.R. & Kallenbach, R.L. (2020). A global synthesis reveals more response sensitivity of soil carbon flux than pool to warming. J. Soils Sed., 20, 1208-1221.
Yan, et al. 2020	Grassland	1	0.0278235	Yan, C., Yuan, Z., Shi, X., Lock, T.R. & Kallenbach, R.L. (2020). A global synthesis reveals more response sensitivity of soil carbon flux than pool to warming. J. Soils Sed., 20, 1208-1221.
Yan, et al. 2020	Grassland	1	-0.218475	Yan, C., Yuan, Z., Shi, X., Lock, T.R. & Kallenbach, R.L. (2020). A global synthesis reveals more response sensitivity of soil carbon flux than pool to warming. J. Soils Sed., 20, 1208-1221.
Yan, et al. 2020	Grassland	1	-0.151523	Yan, C., Yuan, Z., Shi, X., Lock, T.R. & Kallenbach, R.L. (2020). A global synthesis reveals more response sensitivity of soil carbon flux than pool to warming. J. Soils Sed., 20, 1208-1221.
Yan, et al. 2020	Wetland	1	-0.0187447	Yan, C., Yuan, Z., Shi, X., Lock, T.R. & Kallenbach, R.L. (2020). A global synthesis reveals more response sensitivity of soil carbon flux than pool to warming. J. Soils Sed., 20, 1208-1221.
Yan, et al. 2020	Wetland	1	-0.0140255	Yan, C., Yuan, Z., Shi, X., Lock, T.R. & Kallenbach, R.L. (2020). A global synthesis reveals more response sensitivity of soil carbon flux than pool to warming. J. Soils Sed., 20, 1208-1221.
Yan, et al. 2020	Wetland	2	-0.0359207	Yan, C., Yuan, Z., Shi, X., Lock, T.R. & Kallenbach, R.L. (2020). A global synthesis reveals more response sensitivity of soil carbon flux than pool to warming. J. Soils Sed., 20, 1208-1221.
Yan, et al. 2020	Wetland	1	-0.0192129	Yan, C., Yuan, Z., Shi, X., Lock, T.R. & Kallenbach, R.L. (2020). A global synthesis reveals more response sensitivity of soil carbon flux than pool to warming. J. Soils Sed., 20, 1208-1221.
Yan, et al. 2020	Wetland	1	-0.000951928	Yan, C., Yuan, Z., Shi, X., Lock, T.R. & Kallenbach, R.L. (2020). A global synthesis reveals more response sensitivity of soil carbon flux than pool to warming. J. Soils Sed., 20, 1208-1221.
Yan, et al. 2020	Wetland	2	-0.0279806	Yan, C., Yuan, Z., Shi, X., Lock, T.R. & Kallenbach, R.L. (2020). A global synthesis reveals more response sensitivity of soil carbon flux than pool to warming. J. Soils Sed., 20, 1208-1221.
Yan, et al. 2020	Grassland	1	-0.446896	Yan, C., Yuan, Z., Shi, X., Lock, T.R. & Kallenbach, R.L. (2020). A global synthesis reveals more response sensitivity of soil carbon flux than pool to warming. J. Soils Sed., 20, 1208-1221.
Yan, et al. 2020	Grassland	1	-0.106082	Yan, C., Yuan, Z., Shi, X., Lock, T.R. & Kallenbach, R.L. (2020). A global synthesis reveals more response sensitivity of soil carbon flux than pool to warming. J. Soils Sed., 20, 1208-1221.
Yan, et al. 2020	Grassland	4	-0.096485	Yan, C., Yuan, Z., Shi, X., Lock, T.R. & Kallenbach, R.L. (2020). A global synthesis reveals more response sensitivity of soil carbon flux than pool to warming. J. Soils Sed., 20, 1208-1221.
Yan, et al. 2020	Grassland	4	-0.0688531	Yan, C., Yuan, Z., Shi, X., Lock, T.R. & Kallenbach, R.L. (2020). A global synthesis reveals more response sensitivity of soil carbon flux than pool to warming. J. Soils Sed., 20, 1208-1221.
Yan, et al. 2020	Forest	1	0.222402	Yan, C., Yuan, Z., Shi, X., Lock, T.R. & Kallenbach, R.L. (2020). A global synthesis reveals more response sensitivity of soil carbon flux than pool to warming. J. Soils Sed., 20, 1208-1221.
Yan, et al. 2020	Forest	1	0.14143	Yan, C., Yuan, Z., Shi, X., Lock, T.R. & Kallenbach, R.L. (2020). A global synthesis reveals more response sensitivity of soil carbon flux than pool to warming. J. Soils Sed., 20, 1208-1221.
Yan, et al. 2020	Forest	1	-0.039946	Yan, C., Yuan, Z., Shi, X., Lock, T.R. & Kallenbach, R.L. (2020). A global synthesis reveals more response sensitivity of soil carbon flux than pool to warming. J. Soils Sed., 20, 1208-1221.
Yan, et al. 2020	Forest	1	-0.0388664	Yan, C., Yuan, Z., Shi, X., Lock, T.R. & Kallenbach, R.L. (2020). A global synthesis reveals more response sensitivity of soil carbon flux than pool to warming. J. Soils Sed., 20, 1208-1221.
Yan, et al. 2020	Forest	1	0.118758	Yan, C., Yuan, Z., Shi, X., Lock, T.R. & Kallenbach, R.L. (2020). A global synthesis reveals more response sensitivity of soil carbon flux than pool to warming. J. Soils Sed., 20, 1208-1221.
Yan, et al. 2020	Forest	1	0.0356275	Yan, C., Yuan, Z., Shi, X., Lock, T.R. & Kallenbach, R.L. (2020). A global synthesis reveals more response sensitivity of soil carbon flux than pool to warming. J. Soils Sed., 20, 1208-1221.
Yan, et al. 2020	Forest	1	-0.088529	Yan, C., Yuan, Z., Shi, X., Lock, T.R. & Kallenbach, R.L. (2020). A global synthesis reveals more response sensitivity of soil carbon flux than pool to warming. J. Soils Sed., 20, 1208-1221.
Yan, et al. 2020	Forest	1	-0.279622	Yan, C., Yuan, Z., Shi, X., Lock, T.R. & Kallenbach, R.L. (2020). A global synthesis reveals more response sensitivity of soil carbon flux than pool to warming. J. Soils Sed., 20, 1208-1221.
Yan, et al. 2020	Forest	1	-0.443725	Yan, C., Yuan, Z., Shi, X., Lock, T.R. & Kallenbach, R.L. (2020). A global synthesis reveals more response sensitivity of soil carbon flux than pool to warming. J. Soils Sed., 20, 1208-1221.
Yan, et al. 2020	Forest	1	-0.458839	Yan, C., Yuan, Z., Shi, X., Lock, T.R. & Kallenbach, R.L. (2020). A global synthesis reveals more response sensitivity of soil carbon flux than pool to warming. J. Soils Sed., 20, 1208-1221.
Yan, et al. 2020	Forest	2	-0.129555	Yan, C., Yuan, Z., Shi, X., Lock, T.R. & Kallenbach, R.L. (2020). A global synthesis reveals more response sensitivity of soil carbon flux than pool to warming. J. Soils Sed., 20, 1208-1221.
Yan, et al. 2020	Forest	2	-0.121997	Yan, C., Yuan, Z., Shi, X., Lock, T.R. & Kallenbach, R.L. (2020). A global synthesis reveals more response sensitivity of soil carbon flux than pool to warming. J. Soils Sed., 20, 1208-1221.
Yan, et al. 2020	Forest	2	-0.160864	Yan, C., Yuan, Z., Shi, X., Lock, T.R. & Kallenbach, R.L. (2020). A global synthesis reveals more response sensitivity of soil carbon flux than pool to warming. J. Soils Sed., 20, 1208-1221.
Yan, et al. 2020	Forest	3	0.0982456	Yan, C., Yuan, Z., Shi, X., Lock, T.R. & Kallenbach, R.L. (2020). A global synthesis reveals more response sensitivity of soil carbon flux than pool to warming. J. Soils Sed., 20, 1208-1221.
Yan, et al. 2020	Forest	3	0.00647773	Yan, C., Yuan, Z., Shi, X., Lock, T.R. & Kallenbach, R.L. (2020). A global synthesis reveals more response sensitivity of soil carbon flux than pool to warming. J. Soils Sed., 20, 1208-1221.
Yan, et al. 2020	Forest	3	-0.0140351	Yan, C., Yuan, Z., Shi, X., Lock, T.R. & Kallenbach, R.L. (2020). A global synthesis reveals more response sensitivity of soil carbon flux than pool to warming. J. Soils Sed., 20, 1208-1221.
Yan, et al. 2020	Forest	3	-0.0712551	Yan, C., Yuan, Z., Shi, X., Lock, T.R. & Kallenbach, R.L. (2020). A global synthesis reveals more response sensitivity of soil carbon flux than pool to warming. J. Soils Sed., 20, 1208-1221.
Yan, et al. 2020	Forest	4	0.0647773	Yan, C., Yuan, Z., Shi, X., Lock, T.R. & Kallenbach, R.L. (2020). A global synthesis reveals more response sensitivity of soil carbon flux than pool to warming. J. Soils Sed., 20, 1208-1221.
Yan, et al. 2020	Forest	4	0.0539811	Yan, C., Yuan, Z., Shi, X., Lock, T.R. & Kallenbach, R.L. (2020). A global synthesis reveals more response sensitivity of soil carbon flux than pool to warming. J. Soils Sed., 20, 1208-1221.
Yan, et al. 2020	Forest	4	0.0302294	Yan, C., Yuan, Z., Shi, X., Lock, T.R. & Kallenbach, R.L. (2020). A global synthesis reveals more response sensitivity of soil carbon flux than pool to warming. J. Soils Sed., 20, 1208-1221.
Yan, et al. 2020	Forest	4	-0.00539811	Yan, C., Yuan, Z., Shi, X., Lock, T.R. & Kallenbach, R.L. (2020). A global synthesis reveals more response sensitivity of soil carbon flux than pool to warming. J. Soils Sed., 20, 1208-1221.
Yan, et al. 2020	Forest	4	-0.0323887	Yan, C., Yuan, Z., Shi, X., Lock, T.R. & Kallenbach, R.L. (2020). A global synthesis reveals more response sensitivity of soil carbon flux than pool to warming. J. Soils Sed., 20, 1208-1221.
Yan, et al. 2020	Forest	4	-0.0636977	Yan, C., Yuan, Z., Shi, X., Lock, T.R. & Kallenbach, R.L. (2020). A global synthesis reveals more response sensitivity of soil carbon flux than pool to warming. J. Soils Sed., 20, 1208-1221.
Yan, et al. 2020	Forest	4	-0.0453441	Yan, C., Yuan, Z., Shi, X., Lock, T.R. & Kallenbach, R.L. (2020). A global synthesis reveals more response sensitivity of soil carbon flux than pool to warming. J. Soils Sed., 20, 1208-1221.
Yan, et al. 2020	Forest	4	-0.157625	Yan, C., Yuan, Z., Shi, X., Lock, T.R. & Kallenbach, R.L. (2020). A global synthesis reveals more response sensitivity of soil carbon flux than pool to warming. J. Soils Sed., 20, 1208-1221.
Yan, et al. 2020	Forest	4	-0.234278	Yan, C., Yuan, Z., Shi, X., Lock, T.R. & Kallenbach, R.L. (2020). A global synthesis reveals more response sensitivity of soil carbon flux than pool to warming. J. Soils Sed., 20, 1208-1221.
Yan, et al. 2020	Forest	4	-0.300135	Yan, C., Yuan, Z., Shi, X., Lock, T.R. & Kallenbach, R.L. (2020). A global synthesis reveals more response sensitivity of soil carbon flux than pool to warming. J. Soils Sed., 20, 1208-1221.
Yan, et al. 2020	Forest	5	0.138192	Yan, C., Yuan, Z., Shi, X., Lock, T.R. & Kallenbach, R.L. (2020). A global synthesis reveals more response sensitivity of soil carbon flux than pool to warming. J. Soils Sed., 20, 1208-1221.
Yan, et al. 2020	Forest	5	0.0993252	Yan, C., Yuan, Z., Shi, X., Lock, T.R. & Kallenbach, R.L. (2020). A global synthesis reveals more response sensitivity of soil carbon flux than pool to warming. J. Soils Sed., 20, 1208-1221.
Yan, et al. 2020	Forest	5	-0.0917679	Yan, C., Yuan, Z., Shi, X., Lock, T.R. & Kallenbach, R.L. (2020). A global synthesis reveals more response sensitivity of soil carbon flux than pool to warming. J. Soils Sed., 20, 1208-1221.
Yan, et al. 2020	Forest	5	-0.112281	Yan, C., Yuan, Z., Shi, X., Lock, T.R. & Kallenbach, R.L. (2020). A global synthesis reveals more response sensitivity of soil carbon flux than pool to warming. J. Soils Sed., 20, 1208-1221.
Yan, et al. 2020	Forest	5	-0.383266	Yan, C., Yuan, Z., Shi, X., Lock, T.R. & Kallenbach, R.L. (2020). A global synthesis reveals more response sensitivity of soil carbon flux than pool to warming. J. Soils Sed., 20, 1208-1221.
Yan, et al. 2020	Forest	5	-0.383266	Yan, C., Yuan, Z., Shi, X., Lock, T.R. & Kallenbach, R.L. (2020). A global synthesis reveals more response sensitivity of soil carbon flux than pool to warming. J. Soils Sed., 20, 1208-1221.
Yan, et al. 2020	Tundra	1	0.0256679	Yan, C., Yuan, Z., Shi, X., Lock, T.R. & Kallenbach, R.L. (2020). A global synthesis reveals more response sensitivity of soil carbon flux than pool to warming. J. Soils Sed., 20, 1208-1221.
Yan, et al. 2020	Tundra	1	-0.0379003	Yan, C., Yuan, Z., Shi, X., Lock, T.R. & Kallenbach, R.L. (2020). A global synthesis reveals more response sensitivity of soil carbon flux than pool to warming. J. Soils Sed., 20, 1208-1221.
Yan, et al. 2020	Tundra	1	0.150737	Yan, C., Yuan, Z., Shi, X., Lock, T.R. & Kallenbach, R.L. (2020). A global synthesis reveals more response sensitivity of soil carbon flux than pool to warming. J. Soils Sed., 20, 1208-1221.
Yan, et al. 2020	Tundra	2	0.111459	Yan, C., Yuan, Z., Shi, X., Lock, T.R. & Kallenbach, R.L. (2020). A global synthesis reveals more response sensitivity of soil carbon flux than pool to warming. J. Soils Sed., 20, 1208-1221.
Yan, et al. 2020	Tundra	2	0.10319	Yan, C., Yuan, Z., Shi, X., Lock, T.R. & Kallenbach, R.L. (2020). A global synthesis reveals more response sensitivity of soil carbon flux than pool to warming. J. Soils Sed., 20, 1208-1221.
Yan, et al. 2020	Shrubland	1	0.172838	Yan, C., Yuan, Z., Shi, X., Lock, T.R. & Kallenbach, R.L. (2020). A global synthesis reveals more response sensitivity of soil carbon flux than pool to warming. J. Soils Sed., 20, 1208-1221.
Yan, et al. 2020	Shrubland	1	0.13919	Yan, C., Yuan, Z., Shi, X., Lock, T.R. & Kallenbach, R.L. (2020). A global synthesis reveals more response sensitivity of soil carbon flux than pool to warming. J. Soils Sed., 20, 1208-1221.
Yan, et al. 2020	Shrubland	1	0.0887194	Yan, C., Yuan, Z., Shi, X., Lock, T.R. & Kallenbach, R.L. (2020). A global synthesis reveals more response sensitivity of soil carbon flux than pool to warming. J. Soils Sed., 20, 1208-1221.
Yan, et al. 2020	Shrubland	1	-0.00163003	Yan, C., Yuan, Z., Shi, X., Lock, T.R. & Kallenbach, R.L. (2020). A global synthesis reveals more response sensitivity of soil carbon flux than pool to warming. J. Soils Sed., 20, 1208-1221.
Yan, et al. 2020	Shrubland	1	-0.0907333	Yan, C., Yuan, Z., Shi, X., Lock, T.R. & Kallenbach, R.L. (2020). A global synthesis reveals more response sensitivity of soil carbon flux than pool to warming. J. Soils Sed., 20, 1208-1221.
Yan, et al. 2020	Shrubland	1	-0.174852	Yan, C., Yuan, Z., Shi, X., Lock, T.R. & Kallenbach, R.L. (2020). A global synthesis reveals more response sensitivity of soil carbon flux than pool to warming. J. Soils Sed., 20, 1208-1221.
Yan, et al. 2020	Shrubland	1	-0.189806	Yan, C., Yuan, Z., Shi, X., Lock, T.R. & Kallenbach, R.L. (2020). A global synthesis reveals more response sensitivity of soil carbon flux than pool to warming. J. Soils Sed., 20, 1208-1221.
Yan, et al. 2020	Shrubland	1	0.0102089	Yan, C., Yuan, Z., Shi, X., Lock, T.R. & Kallenbach, R.L. (2020). A global synthesis reveals more response sensitivity of soil carbon flux than pool to warming. J. Soils Sed., 20, 1208-1221.
Yan, et al. 2020	Shrubland	2	0.420208	Yan, C., Yuan, Z., Shi, X., Lock, T.R. & Kallenbach, R.L. (2020). A global synthesis reveals more response sensitivity of soil carbon flux than pool to warming. J. Soils Sed., 20, 1208-1221.
Yan, et al. 2020	Shrubland	2	0.0239171	Yan, C., Yuan, Z., Shi, X., Lock, T.R. & Kallenbach, R.L. (2020). A global synthesis reveals more response sensitivity of soil carbon flux than pool to warming. J. Soils Sed., 20, 1208-1221.
Yan, et al. 2020	Shrubland	2	0.0394945	Yan, C., Yuan, Z., Shi, X., Lock, T.R. & Kallenbach, R.L. (2020). A global synthesis reveals more response sensitivity of soil carbon flux than pool to warming. J. Soils Sed., 20, 1208-1221.
Yan, et al. 2020	Shrubland	4	0.0326404	Yan, C., Yuan, Z., Shi, X., Lock, T.R. & Kallenbach, R.L. (2020). A global synthesis reveals more response sensitivity of soil carbon flux than pool to warming. J. Soils Sed., 20, 1208-1221.
Yan, et al. 2020	Shrubland	4	0.00958576	Yan, C., Yuan, Z., Shi, X., Lock, T.R. & Kallenbach, R.L. (2020). A global synthesis reveals more response sensitivity of soil carbon flux than pool to warming. J. Soils Sed., 20, 1208-1221.
Yan, et al. 2020	Tundra	2	0.267642	Yan, C., Yuan, Z., Shi, X., Lock, T.R. & Kallenbach, R.L. (2020). A global synthesis reveals more response sensitivity of soil carbon flux than pool to warming. J. Soils Sed., 20, 1208-1221.
Yan, et al. 2020	Tundra	2	0.0486061	Yan, C., Yuan, Z., Shi, X., Lock, T.R. & Kallenbach, R.L. (2020). A global synthesis reveals more response sensitivity of soil carbon flux than pool to warming. J. Soils Sed., 20, 1208-1221.
Yan, et al. 2020	Tundra	2	-0.100114	Yan, C., Yuan, Z., Shi, X., Lock, T.R. & Kallenbach, R.L. (2020). A global synthesis reveals more response sensitivity of soil carbon flux than pool to warming. J. Soils Sed., 20, 1208-1221.
Yan, et al. 2020	Tundra	2	-0.152385	Yan, C., Yuan, Z., Shi, X., Lock, T.R. & Kallenbach, R.L. (2020). A global synthesis reveals more response sensitivity of soil carbon flux than pool to warming. J. Soils Sed., 20, 1208-1221.
Yan, et al. 2020	Tundra	1	-0.408756	Yan, C., Yuan, Z., Shi, X., Lock, T.R. & Kallenbach, R.L. (2020). A global synthesis reveals more response sensitivity of soil carbon flux than pool to warming. J. Soils Sed., 20, 1208-1221.
Yan, et al. 2020	Tundra	2	-0.531342	Yan, C., Yuan, Z., Shi, X., Lock, T.R. & Kallenbach, R.L. (2020). A global synthesis reveals more response sensitivity of soil carbon flux than pool to warming. J. Soils Sed., 20, 1208-1221.
Yan, et al. 2020	Wetland	1	0.0235083	Yan, C., Yuan, Z., Shi, X., Lock, T.R. & Kallenbach, R.L. (2020). A global synthesis reveals more response sensitivity of soil carbon flux than pool to warming. J. Soils Sed., 20, 1208-1221.
Yan, et al. 2020	Wetland	1	-0.00266188	Yan, C., Yuan, Z., Shi, X., Lock, T.R. & Kallenbach, R.L. (2020). A global synthesis reveals more response sensitivity of soil carbon flux than pool to warming. J. Soils Sed., 20, 1208-1221.
Yan, et al. 2020	Wetland	1	0.0436967	Yan, C., Yuan, Z., Shi, X., Lock, T.R. & Kallenbach, R.L. (2020). A global synthesis reveals more response sensitivity of soil carbon flux than pool to warming. J. Soils Sed., 20, 1208-1221.
Yan, et al. 2020	Wetland	1	0.0272469	Yan, C., Yuan, Z., Shi, X., Lock, T.R. & Kallenbach, R.L. (2020). A global synthesis reveals more response sensitivity of soil carbon flux than pool to warming. J. Soils Sed., 20, 1208-1221.
Yan, et al. 2020	Wetland	1	-0.0729475	Yan, C., Yuan, Z., Shi, X., Lock, T.R. & Kallenbach, R.L. (2020). A global synthesis reveals more response sensitivity of soil carbon flux than pool to warming. J. Soils Sed., 20, 1208-1221.
Yan, et al. 2020	Wetland	1	-0.112577	Yan, C., Yuan, Z., Shi, X., Lock, T.R. & Kallenbach, R.L. (2020). A global synthesis reveals more response sensitivity of soil carbon flux than pool to warming. J. Soils Sed., 20, 1208-1221.
Yan, et al. 2020	Wetland	5	0.0743532	Yan, C., Yuan, Z., Shi, X., Lock, T.R. & Kallenbach, R.L. (2020). A global synthesis reveals more response sensitivity of soil carbon flux than pool to warming. J. Soils Sed., 20, 1208-1221.
Yan, et al. 2020	Wetland	5	-0.0998654	Yan, C., Yuan, Z., Shi, X., Lock, T.R. & Kallenbach, R.L. (2020). A global synthesis reveals more response sensitivity of soil carbon flux than pool to warming. J. Soils Sed., 20, 1208-1221.
Yan, et al. 2020	Wetland	5	-0.108838	Yan, C., Yuan, Z., Shi, X., Lock, T.R. & Kallenbach, R.L. (2020). A global synthesis reveals more response sensitivity of soil carbon flux than pool to warming. J. Soils Sed., 20, 1208-1221.
Yan, et al. 2020	Wetland	5	-0.128279	Yan, C., Yuan, Z., Shi, X., Lock, T.R. & Kallenbach, R.L. (2020). A global synthesis reveals more response sensitivity of soil carbon flux than pool to warming. J. Soils Sed., 20, 1208-1221.
Yan, et al. 2020	Wetland	5	-0.137999	Yan, C., Yuan, Z., Shi, X., Lock, T.R. & Kallenbach, R.L. (2020). A global synthesis reveals more response sensitivity of soil carbon flux than pool to warming. J. Soils Sed., 20, 1208-1221.
Yan, et al. 2020	Wetland	5	-0.151458	Yan, C., Yuan, Z., Shi, X., Lock, T.R. & Kallenbach, R.L. (2020). A global synthesis reveals more response sensitivity of soil carbon flux than pool to warming. J. Soils Sed., 20, 1208-1221.
Yan, et al. 2020	Grassland	1	0.44662	Yan, C., Yuan, Z., Shi, X., Lock, T.R. & Kallenbach, R.L. (2020). A global synthesis reveals more response sensitivity of soil carbon flux than pool to warming. J. Soils Sed., 20, 1208-1221.
Yan, et al. 2020	Grassland	2	0.38682	Yan, C., Yuan, Z., Shi, X., Lock, T.R. & Kallenbach, R.L. (2020). A global synthesis reveals more response sensitivity of soil carbon flux than pool to warming. J. Soils Sed., 20, 1208-1221.
Yan, et al. 2020	Grassland	2	0.237477	Yan, C., Yuan, Z., Shi, X., Lock, T.R. & Kallenbach, R.L. (2020). A global synthesis reveals more response sensitivity of soil carbon flux than pool to warming. J. Soils Sed., 20, 1208-1221.
Yan, et al. 2020	Grassland	2	0.37323	Yan, C., Yuan, Z., Shi, X., Lock, T.R. & Kallenbach, R.L. (2020). A global synthesis reveals more response sensitivity of soil carbon flux than pool to warming. J. Soils Sed., 20, 1208-1221.
Yan, et al. 2020	Grassland	2	0.243074	Yan, C., Yuan, Z., Shi, X., Lock, T.R. & Kallenbach, R.L. (2020). A global synthesis reveals more response sensitivity of soil carbon flux than pool to warming. J. Soils Sed., 20, 1208-1221.
Yan, et al. 2020	Grassland	2	0.158568	Yan, C., Yuan, Z., Shi, X., Lock, T.R. & Kallenbach, R.L. (2020). A global synthesis reveals more response sensitivity of soil carbon flux than pool to warming. J. Soils Sed., 20, 1208-1221.
Yan, et al. 2020	Grassland	3	0.035474	Yan, C., Yuan, Z., Shi, X., Lock, T.R. & Kallenbach, R.L. (2020). A global synthesis reveals more response sensitivity of soil carbon flux than pool to warming. J. Soils Sed., 20, 1208-1221.
Yan, et al. 2020	Grassland	1	0.107997	Yan, C., Yuan, Z., Shi, X., Lock, T.R. & Kallenbach, R.L. (2020). A global synthesis reveals more response sensitivity of soil carbon flux than pool to warming. J. Soils Sed., 20, 1208-1221.
Yan, et al. 2020	Grassland	1	-0.179744	Yan, C., Yuan, Z., Shi, X., Lock, T.R. & Kallenbach, R.L. (2020). A global synthesis reveals more response sensitivity of soil carbon flux than pool to warming. J. Soils Sed., 20, 1208-1221.
Yan, et al. 2020	Grassland	1	-0.252393	Yan, C., Yuan, Z., Shi, X., Lock, T.R. & Kallenbach, R.L. (2020). A global synthesis reveals more response sensitivity of soil carbon flux than pool to warming. J. Soils Sed., 20, 1208-1221.
Yan, et al. 2020	Grassland	1	-0.332809	Yan, C., Yuan, Z., Shi, X., Lock, T.R. & Kallenbach, R.L. (2020). A global synthesis reveals more response sensitivity of soil carbon flux than pool to warming. J. Soils Sed., 20, 1208-1221.
Yan, et al. 2020	Grassland	1	-0.295474	Yan, C., Yuan, Z., Shi, X., Lock, T.R. & Kallenbach, R.L. (2020). A global synthesis reveals more response sensitivity of soil carbon flux than pool to warming. J. Soils Sed., 20, 1208-1221.
Yan, et al. 2020	Grassland	1	-0.442224	Yan, C., Yuan, Z., Shi, X., Lock, T.R. & Kallenbach, R.L. (2020). A global synthesis reveals more response sensitivity of soil carbon flux than pool to warming. J. Soils Sed., 20, 1208-1221.
Yan, et al. 2020	Grassland	1	-0.313207	Yan, C., Yuan, Z., Shi, X., Lock, T.R. & Kallenbach, R.L. (2020). A global synthesis reveals more response sensitivity of soil carbon flux than pool to warming. J. Soils Sed., 20, 1208-1221.
Yan, et al. 2020	Grassland	2	-0.446492	Yan, C., Yuan, Z., Shi, X., Lock, T.R. & Kallenbach, R.L. (2020). A global synthesis reveals more response sensitivity of soil carbon flux than pool to warming. J. Soils Sed., 20, 1208-1221.
Yan, et al. 2020	Grassland	2	-0.407172	Yan, C., Yuan, Z., Shi, X., Lock, T.R. & Kallenbach, R.L. (2020). A global synthesis reveals more response sensitivity of soil carbon flux than pool to warming. J. Soils Sed., 20, 1208-1221.
Yan, et al. 2020	Grassland	2	-0.364651	Yan, C., Yuan, Z., Shi, X., Lock, T.R. & Kallenbach, R.L. (2020). A global synthesis reveals more response sensitivity of soil carbon flux than pool to warming. J. Soils Sed., 20, 1208-1221.
Yan, et al. 2020	Grassland	2	-0.445564	Yan, C., Yuan, Z., Shi, X., Lock, T.R. & Kallenbach, R.L. (2020). A global synthesis reveals more response sensitivity of soil carbon flux than pool to warming. J. Soils Sed., 20, 1208-1221.
Yan, et al. 2020	Grassland	2	-0.26146	Yan, C., Yuan, Z., Shi, X., Lock, T.R. & Kallenbach, R.L. (2020). A global synthesis reveals more response sensitivity of soil carbon flux than pool to warming. J. Soils Sed., 20, 1208-1221.
Yan, et al. 2020	Grassland	2	-0.274942	Yan, C., Yuan, Z., Shi, X., Lock, T.R. & Kallenbach, R.L. (2020). A global synthesis reveals more response sensitivity of soil carbon flux than pool to warming. J. Soils Sed., 20, 1208-1221.
Yan, et al. 2020	Grassland	1	-0.196533	Yan, C., Yuan, Z., Shi, X., Lock, T.R. & Kallenbach, R.L. (2020). A global synthesis reveals more response sensitivity of soil carbon flux than pool to warming. J. Soils Sed., 20, 1208-1221.
Yan, et al. 2020	Grassland	1	-0.152975	Yan, C., Yuan, Z., Shi, X., Lock, T.R. & Kallenbach, R.L. (2020). A global synthesis reveals more response sensitivity of soil carbon flux than pool to warming. J. Soils Sed., 20, 1208-1221.
Yan, et al. 2020	Grassland	1	-0.139474	Yan, C., Yuan, Z., Shi, X., Lock, T.R. & Kallenbach, R.L. (2020). A global synthesis reveals more response sensitivity of soil carbon flux than pool to warming. J. Soils Sed., 20, 1208-1221.
Yan, et al. 2020	Grassland	1	-0.109416	Yan, C., Yuan, Z., Shi, X., Lock, T.R. & Kallenbach, R.L. (2020). A global synthesis reveals more response sensitivity of soil carbon flux than pool to warming. J. Soils Sed., 20, 1208-1221.
Yan, et al. 2020	Grassland	2	-0.087136	Yan, C., Yuan, Z., Shi, X., Lock, T.R. & Kallenbach, R.L. (2020). A global synthesis reveals more response sensitivity of soil carbon flux than pool to warming. J. Soils Sed., 20, 1208-1221.
Yan, et al. 2020	Grassland	1	-0.0725935	Yan, C., Yuan, Z., Shi, X., Lock, T.R. & Kallenbach, R.L. (2020). A global synthesis reveals more response sensitivity of soil carbon flux than pool to warming. J. Soils Sed., 20, 1208-1221.
Yan, et al. 2020	Grassland	1	-0.0844997	Yan, C., Yuan, Z., Shi, X., Lock, T.R. & Kallenbach, R.L. (2020). A global synthesis reveals more response sensitivity of soil carbon flux than pool to warming. J. Soils Sed., 20, 1208-1221.
Yan, et al. 2020	Grassland	1	-0.0730991	Yan, C., Yuan, Z., Shi, X., Lock, T.R. & Kallenbach, R.L. (2020). A global synthesis reveals more response sensitivity of soil carbon flux than pool to warming. J. Soils Sed., 20, 1208-1221.
Yan, et al. 2020	Grassland	1	-0.0316284	Yan, C., Yuan, Z., Shi, X., Lock, T.R. & Kallenbach, R.L. (2020). A global synthesis reveals more response sensitivity of soil carbon flux than pool to warming. J. Soils Sed., 20, 1208-1221.
Yan, et al. 2020	Grassland	1	-0.00362632	Yan, C., Yuan, Z., Shi, X., Lock, T.R. & Kallenbach, R.L. (2020). A global synthesis reveals more response sensitivity of soil carbon flux than pool to warming. J. Soils Sed., 20, 1208-1221.
Yan, et al. 2020	Grassland	1	0.0352597	Yan, C., Yuan, Z., Shi, X., Lock, T.R. & Kallenbach, R.L. (2020). A global synthesis reveals more response sensitivity of soil carbon flux than pool to warming. J. Soils Sed., 20, 1208-1221.
Yan, et al. 2020	Grassland	1	0.0581013	Yan, C., Yuan, Z., Shi, X., Lock, T.R. & Kallenbach, R.L. (2020). A global synthesis reveals more response sensitivity of soil carbon flux than pool to warming. J. Soils Sed., 20, 1208-1221.
Yan, et al. 2020	Grassland	1	0.0244056	Yan, C., Yuan, Z., Shi, X., Lock, T.R. & Kallenbach, R.L. (2020). A global synthesis reveals more response sensitivity of soil carbon flux than pool to warming. J. Soils Sed., 20, 1208-1221.
Yan, et al. 2020	Grassland	1	-0.00205145	Yan, C., Yuan, Z., Shi, X., Lock, T.R. & Kallenbach, R.L. (2020). A global synthesis reveals more response sensitivity of soil carbon flux than pool to warming. J. Soils Sed., 20, 1208-1221.
Yan, et al. 2020	Grassland	1	-0.0030961	Yan, C., Yuan, Z., Shi, X., Lock, T.R. & Kallenbach, R.L. (2020). A global synthesis reveals more response sensitivity of soil carbon flux than pool to warming. J. Soils Sed., 20, 1208-1221.
Yan, et al. 2020	Grassland	1	-0.0233186	Yan, C., Yuan, Z., Shi, X., Lock, T.R. & Kallenbach, R.L. (2020). A global synthesis reveals more response sensitivity of soil carbon flux than pool to warming. J. Soils Sed., 20, 1208-1221.
Yan, et al. 2020	Grassland	1	-0.0336836	Yan, C., Yuan, Z., Shi, X., Lock, T.R. & Kallenbach, R.L. (2020). A global synthesis reveals more response sensitivity of soil carbon flux than pool to warming. J. Soils Sed., 20, 1208-1221.
Yan, et al. 2020	Grassland	1	-0.0792989	Yan, C., Yuan, Z., Shi, X., Lock, T.R. & Kallenbach, R.L. (2020). A global synthesis reveals more response sensitivity of soil carbon flux than pool to warming. J. Soils Sed., 20, 1208-1221.
Yan, et al. 2020	Grassland	1	-0.0626923	Yan, C., Yuan, Z., Shi, X., Lock, T.R. & Kallenbach, R.L. (2020). A global synthesis reveals more response sensitivity of soil carbon flux than pool to warming. J. Soils Sed., 20, 1208-1221.
Yan, et al. 2020	Grassland	1	-0.0792865	Yan, C., Yuan, Z., Shi, X., Lock, T.R. & Kallenbach, R.L. (2020). A global synthesis reveals more response sensitivity of soil carbon flux than pool to warming. J. Soils Sed., 20, 1208-1221.
Yan, et al. 2020	Grassland	1	-0.105214	Yan, C., Yuan, Z., Shi, X., Lock, T.R. & Kallenbach, R.L. (2020). A global synthesis reveals more response sensitivity of soil carbon flux than pool to warming. J. Soils Sed., 20, 1208-1221.
Yan, et al. 2020	Grassland	2	-0.0674496	Yan, C., Yuan, Z., Shi, X., Lock, T.R. & Kallenbach, R.L. (2020). A global synthesis reveals more response sensitivity of soil carbon flux than pool to warming. J. Soils Sed., 20, 1208-1221.
Yan, et al. 2020	Grassland	2	-0.0482498	Yan, C., Yuan, Z., Shi, X., Lock, T.R. & Kallenbach, R.L. (2020). A global synthesis reveals more response sensitivity of soil carbon flux than pool to warming. J. Soils Sed., 20, 1208-1221.
Yan, et al. 2020	Grassland	2	-0.034781	Yan, C., Yuan, Z., Shi, X., Lock, T.R. & Kallenbach, R.L. (2020). A global synthesis reveals more response sensitivity of soil carbon flux than pool to warming. J. Soils Sed., 20, 1208-1221.
Yan, et al. 2020	Grassland	2	-0.0373672	Yan, C., Yuan, Z., Shi, X., Lock, T.R. & Kallenbach, R.L. (2020). A global synthesis reveals more response sensitivity of soil carbon flux than pool to warming. J. Soils Sed., 20, 1208-1221.
Yan, et al. 2020	Grassland	2	-0.0524305	Yan, C., Yuan, Z., Shi, X., Lock, T.R. & Kallenbach, R.L. (2020). A global synthesis reveals more response sensitivity of soil carbon flux than pool to warming. J. Soils Sed., 20, 1208-1221.
Yan, et al. 2020	Grassland	2	-0.0425914	Yan, C., Yuan, Z., Shi, X., Lock, T.R. & Kallenbach, R.L. (2020). A global synthesis reveals more response sensitivity of soil carbon flux than pool to warming. J. Soils Sed., 20, 1208-1221.
Yan, et al. 2020	Grassland	2	-0.0265029	Yan, C., Yuan, Z., Shi, X., Lock, T.R. & Kallenbach, R.L. (2020). A global synthesis reveals more response sensitivity of soil carbon flux than pool to warming. J. Soils Sed., 20, 1208-1221.
Yan, et al. 2020	Grassland	2	-0.00577544	Yan, C., Yuan, Z., Shi, X., Lock, T.R. & Kallenbach, R.L. (2020). A global synthesis reveals more response sensitivity of soil carbon flux than pool to warming. J. Soils Sed., 20, 1208-1221.
Yan, et al. 2020	Grassland	2	0.00877757	Yan, C., Yuan, Z., Shi, X., Lock, T.R. & Kallenbach, R.L. (2020). A global synthesis reveals more response sensitivity of soil carbon flux than pool to warming. J. Soils Sed., 20, 1208-1221.
Yan, et al. 2020	Grassland	2	0.0144885	Yan, C., Yuan, Z., Shi, X., Lock, T.R. & Kallenbach, R.L. (2020). A global synthesis reveals more response sensitivity of soil carbon flux than pool to warming. J. Soils Sed., 20, 1208-1221.
Yan, et al. 2020	Grassland	2	0.019142	Yan, C., Yuan, Z., Shi, X., Lock, T.R. & Kallenbach, R.L. (2020). A global synthesis reveals more response sensitivity of soil carbon flux than pool to warming. J. Soils Sed., 20, 1208-1221.
Yan, et al. 2020	Grassland	2	0.0430022	Yan, C., Yuan, Z., Shi, X., Lock, T.R. & Kallenbach, R.L. (2020). A global synthesis reveals more response sensitivity of soil carbon flux than pool to warming. J. Soils Sed., 20, 1208-1221.
Yan, et al. 2020	Grassland	2	0.0968665	Yan, C., Yuan, Z., Shi, X., Lock, T.R. & Kallenbach, R.L. (2020). A global synthesis reveals more response sensitivity of soil carbon flux than pool to warming. J. Soils Sed., 20, 1208-1221.
Yan, et al. 2020	Grassland	2	0.105144	Yan, C., Yuan, Z., Shi, X., Lock, T.R. & Kallenbach, R.L. (2020). A global synthesis reveals more response sensitivity of soil carbon flux than pool to warming. J. Soils Sed., 20, 1208-1221.
Yan, et al. 2020	Grassland	2	0.0662721	Yan, C., Yuan, Z., Shi, X., Lock, T.R. & Kallenbach, R.L. (2020). A global synthesis reveals more response sensitivity of soil carbon flux than pool to warming. J. Soils Sed., 20, 1208-1221.
Yan, et al. 2020	Grassland	2	0.0771415	Yan, C., Yuan, Z., Shi, X., Lock, T.R. & Kallenbach, R.L. (2020). A global synthesis reveals more response sensitivity of soil carbon flux than pool to warming. J. Soils Sed., 20, 1208-1221.
Yan, et al. 2020	Grassland	2	0.0584742	Yan, C., Yuan, Z., Shi, X., Lock, T.R. & Kallenbach, R.L. (2020). A global synthesis reveals more response sensitivity of soil carbon flux than pool to warming. J. Soils Sed., 20, 1208-1221.
Yan, et al. 2020	Grassland	2	0.0351393	Yan, C., Yuan, Z., Shi, X., Lock, T.R. & Kallenbach, R.L. (2020). A global synthesis reveals more response sensitivity of soil carbon flux than pool to warming. J. Soils Sed., 20, 1208-1221.
Yan, et al. 2020	Grassland	2	0.0574497	Yan, C., Yuan, Z., Shi, X., Lock, T.R. & Kallenbach, R.L. (2020). A global synthesis reveals more response sensitivity of soil carbon flux than pool to warming. J. Soils Sed., 20, 1208-1221.
Yan, et al. 2020	Grassland	2	0.0341212	Yan, C., Yuan, Z., Shi, X., Lock, T.R. & Kallenbach, R.L. (2020). A global synthesis reveals more response sensitivity of soil carbon flux than pool to warming. J. Soils Sed., 20, 1208-1221.
Yan, et al. 2020	Grassland	2	0.0206328	Yan, C., Yuan, Z., Shi, X., Lock, T.R. & Kallenbach, R.L. (2020). A global synthesis reveals more response sensitivity of soil carbon flux than pool to warming. J. Soils Sed., 20, 1208-1221.
Yan, et al. 2020	Grassland	2	-0.0260301	Yan, C., Yuan, Z., Shi, X., Lock, T.R. & Kallenbach, R.L. (2020). A global synthesis reveals more response sensitivity of soil carbon flux than pool to warming. J. Soils Sed., 20, 1208-1221.
Yan, et al. 2020	Grassland	2	-0.0291682	Yan, C., Yuan, Z., Shi, X., Lock, T.R. & Kallenbach, R.L. (2020). A global synthesis reveals more response sensitivity of soil carbon flux than pool to warming. J. Soils Sed., 20, 1208-1221.
Yan, et al. 2020	Grassland	2	-0.0421249	Yan, C., Yuan, Z., Shi, X., Lock, T.R. & Kallenbach, R.L. (2020). A global synthesis reveals more response sensitivity of soil carbon flux than pool to warming. J. Soils Sed., 20, 1208-1221.
Yan, et al. 2020	Grassland	2	-0.0550829	Yan, C., Yuan, Z., Shi, X., Lock, T.R. & Kallenbach, R.L. (2020). A global synthesis reveals more response sensitivity of soil carbon flux than pool to warming. J. Soils Sed., 20, 1208-1221.
Yan, et al. 2020	Grassland	2	-0.050402	Yan, C., Yuan, Z., Shi, X., Lock, T.R. & Kallenbach, R.L. (2020). A global synthesis reveals more response sensitivity of soil carbon flux than pool to warming. J. Soils Sed., 20, 1208-1221.
Yan, et al. 2020	Grassland	2	-0.0820344	Yan, C., Yuan, Z., Shi, X., Lock, T.R. & Kallenbach, R.L. (2020). A global synthesis reveals more response sensitivity of soil carbon flux than pool to warming. J. Soils Sed., 20, 1208-1221.
Yan, et al. 2020	Grassland	2	-0.0753122	Yan, C., Yuan, Z., Shi, X., Lock, T.R. & Kallenbach, R.L. (2020). A global synthesis reveals more response sensitivity of soil carbon flux than pool to warming. J. Soils Sed., 20, 1208-1221.
Yan, et al. 2020	Grassland	2	-0.0587312	Yan, C., Yuan, Z., Shi, X., Lock, T.R. & Kallenbach, R.L. (2020). A global synthesis reveals more response sensitivity of soil carbon flux than pool to warming. J. Soils Sed., 20, 1208-1221.
Yan, et al. 2020	Grassland	2	-0.0888065	Yan, C., Yuan, Z., Shi, X., Lock, T.R. & Kallenbach, R.L. (2020). A global synthesis reveals more response sensitivity of soil carbon flux than pool to warming. J. Soils Sed., 20, 1208-1221.
Yan, et al. 2020	Grassland	2	-0.121982	Yan, C., Yuan, Z., Shi, X., Lock, T.R. & Kallenbach, R.L. (2020). A global synthesis reveals more response sensitivity of soil carbon flux than pool to warming. J. Soils Sed., 20, 1208-1221.
Yan, et al. 2020	Grassland	2	-0.115227	Yan, C., Yuan, Z., Shi, X., Lock, T.R. & Kallenbach, R.L. (2020). A global synthesis reveals more response sensitivity of soil carbon flux than pool to warming. J. Soils Sed., 20, 1208-1221.
Yan, et al. 2020	Grassland	2	-0.119888	Yan, C., Yuan, Z., Shi, X., Lock, T.R. & Kallenbach, R.L. (2020). A global synthesis reveals more response sensitivity of soil carbon flux than pool to warming. J. Soils Sed., 20, 1208-1221.
Yan, et al. 2020	Grassland	2	-0.143748	Yan, C., Yuan, Z., Shi, X., Lock, T.R. & Kallenbach, R.L. (2020). A global synthesis reveals more response sensitivity of soil carbon flux than pool to warming. J. Soils Sed., 20, 1208-1221.
Yan, et al. 2020	Grassland	2	-0.0747805	Yan, C., Yuan, Z., Shi, X., Lock, T.R. & Kallenbach, R.L. (2020). A global synthesis reveals more response sensitivity of soil carbon flux than pool to warming. J. Soils Sed., 20, 1208-1221.
Yan, et al. 2020	Grassland	1	-0.240024	Yan, C., Yuan, Z., Shi, X., Lock, T.R. & Kallenbach, R.L. (2020). A global synthesis reveals more response sensitivity of soil carbon flux than pool to warming. J. Soils Sed., 20, 1208-1221.
Yan, et al. 2020	Grassland	1	-0.219291	Yan, C., Yuan, Z., Shi, X., Lock, T.R. & Kallenbach, R.L. (2020). A global synthesis reveals more response sensitivity of soil carbon flux than pool to warming. J. Soils Sed., 20, 1208-1221.
Yan, et al. 2020	Grassland	1	-0.224463	Yan, C., Yuan, Z., Shi, X., Lock, T.R. & Kallenbach, R.L. (2020). A global synthesis reveals more response sensitivity of soil carbon flux than pool to warming. J. Soils Sed., 20, 1208-1221.
Yan, et al. 2020	Grassland	1	-0.244662	Yan, C., Yuan, Z., Shi, X., Lock, T.R. & Kallenbach, R.L. (2020). A global synthesis reveals more response sensitivity of soil carbon flux than pool to warming. J. Soils Sed., 20, 1208-1221.
Yan, et al. 2020	Grassland	1	-0.251383	Yan, C., Yuan, Z., Shi, X., Lock, T.R. & Kallenbach, R.L. (2020). A global synthesis reveals more response sensitivity of soil carbon flux than pool to warming. J. Soils Sed., 20, 1208-1221.
Yan, et al. 2020	Grassland	1	-0.223382	Yan, C., Yuan, Z., Shi, X., Lock, T.R. & Kallenbach, R.L. (2020). A global synthesis reveals more response sensitivity of soil carbon flux than pool to warming. J. Soils Sed., 20, 1208-1221.
Yan, et al. 2020	Grassland	1	-0.236878	Yan, C., Yuan, Z., Shi, X., Lock, T.R. & Kallenbach, R.L. (2020). A global synthesis reveals more response sensitivity of soil carbon flux than pool to warming. J. Soils Sed., 20, 1208-1221.
Yan, et al. 2020	Grassland	1	-0.221328	Yan, C., Yuan, Z., Shi, X., Lock, T.R. & Kallenbach, R.L. (2020). A global synthesis reveals more response sensitivity of soil carbon flux than pool to warming. J. Soils Sed., 20, 1208-1221.
Yan, et al. 2020	Grassland	1	-0.201097	Yan, C., Yuan, Z., Shi, X., Lock, T.R. & Kallenbach, R.L. (2020). A global synthesis reveals more response sensitivity of soil carbon flux than pool to warming. J. Soils Sed., 20, 1208-1221.
Yan, et al. 2020	Grassland	1	-0.166354	Yan, C., Yuan, Z., Shi, X., Lock, T.R. & Kallenbach, R.L. (2020). A global synthesis reveals more response sensitivity of soil carbon flux than pool to warming. J. Soils Sed., 20, 1208-1221.
Yan, et al. 2020	Grassland	1	0.0965636	Yan, C., Yuan, Z., Shi, X., Lock, T.R. & Kallenbach, R.L. (2020). A global synthesis reveals more response sensitivity of soil carbon flux than pool to warming. J. Soils Sed., 20, 1208-1221.
Yan, et al. 2020	Grassland	1	0.0934407	Yan, C., Yuan, Z., Shi, X., Lock, T.R. & Kallenbach, R.L. (2020). A global synthesis reveals more response sensitivity of soil carbon flux than pool to warming. J. Soils Sed., 20, 1208-1221.
Yan, et al. 2020	Grassland	1	0.107431	Yan, C., Yuan, Z., Shi, X., Lock, T.R. & Kallenbach, R.L. (2020). A global synthesis reveals more response sensitivity of soil carbon flux than pool to warming. J. Soils Sed., 20, 1208-1221.
Yan, et al. 2020	Grassland	1	0.0856456	Yan, C., Yuan, Z., Shi, X., Lock, T.R. & Kallenbach, R.L. (2020). A global synthesis reveals more response sensitivity of soil carbon flux than pool to warming. J. Soils Sed., 20, 1208-1221.
Yan, et al. 2020	Grassland	1	0.0711193	Yan, C., Yuan, Z., Shi, X., Lock, T.R. & Kallenbach, R.L. (2020). A global synthesis reveals more response sensitivity of soil carbon flux than pool to warming. J. Soils Sed., 20, 1208-1221.
Yan, et al. 2020	Grassland	1	0.075295	Yan, C., Yuan, Z., Shi, X., Lock, T.R. & Kallenbach, R.L. (2020). A global synthesis reveals more response sensitivity of soil carbon flux than pool to warming. J. Soils Sed., 20, 1208-1221.
Yan, et al. 2020	Grassland	1	0.0467829	Yan, C., Yuan, Z., Shi, X., Lock, T.R. & Kallenbach, R.L. (2020). A global synthesis reveals more response sensitivity of soil carbon flux than pool to warming. J. Soils Sed., 20, 1208-1221.
Yan, et al. 2020	Grassland	1	0.0493633	Yan, C., Yuan, Z., Shi, X., Lock, T.R. & Kallenbach, R.L. (2020). A global synthesis reveals more response sensitivity of soil carbon flux than pool to warming. J. Soils Sed., 20, 1208-1221.
Yan, et al. 2020	Grassland	1	-0.0170041	Yan, C., Yuan, Z., Shi, X., Lock, T.R. & Kallenbach, R.L. (2020). A global synthesis reveals more response sensitivity of soil carbon flux than pool to warming. J. Soils Sed., 20, 1208-1221.
Yan, et al. 2020	Grassland	1	-0.0102697	Yan, C., Yuan, Z., Shi, X., Lock, T.R. & Kallenbach, R.L. (2020). A global synthesis reveals more response sensitivity of soil carbon flux than pool to warming. J. Soils Sed., 20, 1208-1221.
Yan, et al. 2020	Grassland	1	-0.0336048	Yan, C., Yuan, Z., Shi, X., Lock, T.R. & Kallenbach, R.L. (2020). A global synthesis reveals more response sensitivity of soil carbon flux than pool to warming. J. Soils Sed., 20, 1208-1221.
Yan, et al. 2020	Grassland	1	-0.0419325	Yan, C., Yuan, Z., Shi, X., Lock, T.R. & Kallenbach, R.L. (2020). A global synthesis reveals more response sensitivity of soil carbon flux than pool to warming. J. Soils Sed., 20, 1208-1221.
Yan, et al. 2020	Grassland	1	-0.0512633	Yan, C., Yuan, Z., Shi, X., Lock, T.R. & Kallenbach, R.L. (2020). A global synthesis reveals more response sensitivity of soil carbon flux than pool to warming. J. Soils Sed., 20, 1208-1221.
Yan, et al. 2020	Grassland	1	-0.0896403	Yan, C., Yuan, Z., Shi, X., Lock, T.R. & Kallenbach, R.L. (2020). A global synthesis reveals more response sensitivity of soil carbon flux than pool to warming. J. Soils Sed., 20, 1208-1221.
Yan, et al. 2020	Grassland	1	-0.107785	Yan, C., Yuan, Z., Shi, X., Lock, T.R. & Kallenbach, R.L. (2020). A global synthesis reveals more response sensitivity of soil carbon flux than pool to warming. J. Soils Sed., 20, 1208-1221.
Yan, et al. 2020	Grassland	1	-0.133712	Yan, C., Yuan, Z., Shi, X., Lock, T.R. & Kallenbach, R.L. (2020). A global synthesis reveals more response sensitivity of soil carbon flux than pool to warming. J. Soils Sed., 20, 1208-1221.
Yan, et al. 2020	Grassland	1	-0.129057	Yan, C., Yuan, Z., Shi, X., Lock, T.R. & Kallenbach, R.L. (2020). A global synthesis reveals more response sensitivity of soil carbon flux than pool to warming. J. Soils Sed., 20, 1208-1221.
Yan, et al. 2020	Grassland	1	-0.0657421	Yan, C., Yuan, Z., Shi, X., Lock, T.R. & Kallenbach, R.L. (2020). A global synthesis reveals more response sensitivity of soil carbon flux than pool to warming. J. Soils Sed., 20, 1208-1221.
Yan, et al. 2020	Grassland	1	-0.0641996	Yan, C., Yuan, Z., Shi, X., Lock, T.R. & Kallenbach, R.L. (2020). A global synthesis reveals more response sensitivity of soil carbon flux than pool to warming. J. Soils Sed., 20, 1208-1221.
Yan, et al. 2020	Grassland	1	-0.083386	Yan, C., Yuan, Z., Shi, X., Lock, T.R. & Kallenbach, R.L. (2020). A global synthesis reveals more response sensitivity of soil carbon flux than pool to warming. J. Soils Sed., 20, 1208-1221.
Yan, et al. 2020	Grassland	1	-0.0885844	Yan, C., Yuan, Z., Shi, X., Lock, T.R. & Kallenbach, R.L. (2020). A global synthesis reveals more response sensitivity of soil carbon flux than pool to warming. J. Soils Sed., 20, 1208-1221.
Yan, et al. 2020	Grassland	1	-0.119172	Yan, C., Yuan, Z., Shi, X., Lock, T.R. & Kallenbach, R.L. (2020). A global synthesis reveals more response sensitivity of soil carbon flux than pool to warming. J. Soils Sed., 20, 1208-1221.
Yan, et al. 2020	Grassland	1	-0.114499	Yan, C., Yuan, Z., Shi, X., Lock, T.R. & Kallenbach, R.L. (2020). A global synthesis reveals more response sensitivity of soil carbon flux than pool to warming. J. Soils Sed., 20, 1208-1221.
Yan, et al. 2020	Grassland	1	-0.127969	Yan, C., Yuan, Z., Shi, X., Lock, T.R. & Kallenbach, R.L. (2020). A global synthesis reveals more response sensitivity of soil carbon flux than pool to warming. J. Soils Sed., 20, 1208-1221.
Yan, et al. 2020	Grassland	1	-0.116553	Yan, C., Yuan, Z., Shi, X., Lock, T.R. & Kallenbach, R.L. (2020). A global synthesis reveals more response sensitivity of soil carbon flux than pool to warming. J. Soils Sed., 20, 1208-1221.
Yan, et al. 2020	Grassland	1	-0.0958184	Yan, C., Yuan, Z., Shi, X., Lock, T.R. & Kallenbach, R.L. (2020). A global synthesis reveals more response sensitivity of soil carbon flux than pool to warming. J. Soils Sed., 20, 1208-1221.
